# Supplementary material for: Impact of antimicrobial use on abundance of antimicrobial resistance genes in chicken flocks in Vietnam
Source: JAC Antimicrob Resist. 2023 Jul 22;5(4):dlad090. doi: 10.1093/jacamr/dlad090 (PMC10362913; doi:10.1093/jacamr/dlad090)
Supplement: dlad090_Supplementary_Data [file dlad090_supplementary_data.zip]

Archive with 2 entries (2 files):
- ResistantGene_Suppl_Figures_JAC_AMR_r2_F.docx
- ResistantGene_Suppl Tables_r2_F.xlsx
