# Supplementary material for: Impact of antimicrobial use on abundance of antimicrobial resistance genes in chicken flocks in Vietnam
Source: JAC Antimicrob Resist. 2023 Jul 22;5(4):dlad090. doi: 10.1093/jacamr/dlad090 (PMC10362913; doi:10.1093/jacamr/dlad090)
Supplement: dlad090_Supplementary_Data [file dlad090_supplementary_data.zip › ResistantGene_Suppl Tables_r2_F.xlsx]

## Sheet: Table S1
Table S1. Prevalence, ARGs/ngDNA and ARGs/ 16S rRNA in chicken fecal samples over the production cycle.
Gene	Class	Prevalence [95% CI]				p-value		ARG/16s rRNA (mean (SE) x10,000)							ARG/ngDNA (mean (SE) log10)				p-value
		Total (n=249)	Day-old (1) (n=83)	Mid production (2) (n=83)	End production (3) (n=83)	Day-old vs mid-production	Mid- vs End-production	Total (n=249)	Day-old (4) (n=83)	Mid-production (5) (n=83)	End-production (6) (n=83)	Day-old vs. mid production	Mid- vs. end-production		Total (n=249)	Day-old (4) (n=83)	Mid-production (5) (n=83)	End-production (6) (n=83)	Day-old vs. mid production	Mid- vs. end-production
vanA	Glycopeptides	0	0	0	0	N/C	N/C	0	0	0	0	N/C	N/C		0	0	0	0	N/C	N/C
vanB	Glycopeptides	7.2 [4.5-11.4]	4.8 [1.5-12.5]	4.8 [1.5-12.5]	12.0 [6.2-21.5]	1.00	1.00	0.08 (0.03)	0.09 (0.05)	0.08 (0.06)	0.07 (0.02)	0.673	0.49		0.22 (0.05)	0.16 (0.08)	0.15 (0.08)	0.35 (0.1)	0.8	0.414
ermA	MLSB	73.1 [67.1-78.4]	49.4 [38.3-60.5]	90.4 [81.4-95.4]	79.5 [69-87.3]	<0.001	1.00	70.4 (7.76)	32.23 (10.22)	117.16 (16)	61.81 (11.88)	<0.001	<0.001		3.11 (0.13)	1.99 (0.23)	4.09 (0.16)	3.26 (0.19)	<0.001	<0.001
ermB	MLSB	97.2 [94-98.8]	91.6 [82.8-96.2]	100 [94.5-100]	100 [94.5-100]	0.368	N/C	1,751 (147)	1,725 (318)	1,919 (261)	1,608 (166)	0.302	0.436		5.32 (0.07)	4.61 (0.18)	5.8 (0.04)	5.56 (0.06)	<0.001	0.022
ermC	MLSB	90 [85.4-93.3]	72.3 [61.2-81.3]	100 [94.5-100]	97.6 [90.7-99.6]	<0.001	1.00	483.58 (68.51)	449.93 (106.49)	695.94 (163.45)	304.86 (59.82)	0.136	0.008		4.22 (0.1)	3.32 (0.24)	4.92 (0.08)	4.42 (0.1)	0.001	<0.001
InuA-01	MLSB	95.6 [92-97.7]	86.7 [77.1-92.9]	100 [94.5-100]	100 [94.5-100]	0.056	N/C	510.69 (64.26)	786.11 (149.35)	399.25 (73.03)	346.7 (91.76)	0.073	0.175		4.44 (0.08)	3.9 (0.2)	4.9 (0.06)	4.51 (0.07)	0.157	<0.001
macB	MLSB	94.4 [90.5-96.8]	84.3 [74.3-91.1]	98.8 [92.5-99.9]	100 [94.5-100]	0.088	1.00	275.21 (24.01)	431.69 (54.12)	94.12 (13.48)	299.82 (37.6)	<0.001	<0.001		4.38 (0.08)	4 (0.21)	4.41 (0.08)	4.73 (0.07)	0.066	0.002
mefA10	MLSB	84.7 [79.5-88.8]	54.2 [43-65.1]	100 [94.5-100]	100 [94.5-100]	<0.001	N/C	114.04 (10.26)	36.52 (13.64)	166.6 (20.51)	139 (15.29)	<0.001	0.255		3.78 (0.11)	2.1 (0.23)	4.76 (0.06)	4.49 (0.08)	<0.001	0.279
mefA3	MLSB	84.7 [79.5-88.8]	54.2 [43-65.1]	100 [94.5-100]	100 [94.5-100]	<0.001	N/C	92.37 (8.48)	30.01 (12.63)	133.33 (16.05)	113.77 (12.73)	<0.001	0.423		3.7 (0.11)	2.03 (0.22)	4.66 (0.06)	4.4 (0.08)	<0.001	0.237
vatA	MLSB	0	0	0	0	N/C	N/C	0	0	0	0	N/C	N/C		0	0	0	0	N/C	N/C
vatB	MLSB	0	0	0	0	N/C	N/C	0	0	0	0	N/C	N/C		0	0	0	0	N/C	N/C
arnA	Polymyxins	94 [90.1-96.5]	83.1 [73-90.1]	98.8 [92.5-99.9]	100 [94.5-100]	0.056	1.00	278.95 (25.98)	380.98 (48.65)	104.93 (15.53)	350.93 (54.35)	<0.001	<0.001		4.38 (0.08)	3.93 (0.21)	4.45 (0.08)	4.76 (0.07)	0.149	0.001
mcr-1	Polymyxins	48.2 [41.9-54.6]	54.2 [43-65.1]	60.2 [48.9-70.6]	30.1 [20.8-41.3]	1.00	0.014	25.56 (7.03)	62.46 (20.28)	7.07 (2.08)	7.16 (2.88)	0.018	0.282		1.7 (0.12)	2.04 (0.22)	1.99 (0.19)	1.07 (0.19)	0.158	0.074
mcr-2	Polymyxins	0	0	0	0	N/C	N/C	0	0	0	0	N/C	N/C		0	0	0	0	N/C	N/C
mcr-3	Polymyxins	0.4 [0-2.6]	1.2 [0.6-7.4]	0	0	1.00	N/C	0.03 (0.03)	0.08 (0.08)	0	0	1	N/C		0.02 (0.02)	0.05 (0.05)	0	0	1	N/C
mcr-4	Polymyxins	0	0	0	0	N/C	N/C	0	0	0	0	N/C	N/C		0	0	0	0	N/C	N/C
qnrA	Quinolones	8.8 [5.7-13.2]	4.8 [1.5-12.5]	10.8 [5.3-20]	10.8 [5.3-20]	1.00	1.00	0.44 (0.23)	0.08 (0.05)	0.79 (0.64)	0.45 (0.24)	0.12	1		0.29 (0.06)	0.15 (0.07)	0.36 (0.12)	0.35 (0.11)	0.037	0.931
qnrB	Quinolones	31.3 [25.7-37.5]	40.9 [30.5-52.3]	26.5 [17.7-37.5]	26.5 [17.7-37.5]	0.971	1.00	8.78 (3.78)	25.16 (11.15)	0.55 (0.16)	0.63 (0.18)	<0.001	0.7		1.04 (0.1)	1.51 (0.21)	0.79 (0.15)	0.81 (0.15)	<0.001	0.572
qnrC	Quinolones	1.2 [0.3-3.8]	1.2 [0.6-7.4]	1.2 [0.6-7.4]	1.2 [0.6-7.4]	N/C	1.00	0.06 (0.04)	0.04 (0.04)	0.02 (0.02)	0.1 (0.1)	1	1		0.04 (0.02)	0.05 (0.05)	0.04 (0.04)	0.04 (0.04)	1	1
qnrS	Quinolones	75.9 [70-81]	44.6 [33.8-55.9]	91.6 [82.8-96.2]	91.6 [82.8-96.2]	<0.001	1.00	32.73 (4.38)	22.53 (9.14)	29.11 (6.66)	46.56 (6.52)	0.002	0.029		2.91 (0.11)	1.66 (0.21)	3.48 (0.13)	3.58 (0.13)	<0.001	0.635
aac(3')-Ii(acde)	Aminoglycosides	90.8 [86.3-93.9]	74.7 [63.7-83.3]	100 [94.5-100]	97.6 [90.7-99.6]	<0.001	1.00	167.46 (14.83)	174.37 (35.29)	189.22 (21.92)	138.78 (15.89)	0.028	0.049		4.15 (0.1)	3.28 (0.23)	4.82 (0.07)	4.36 (0.1)	<0.001	<0.001
aac(6')-aph(2'')	Aminoglycosides	94.4 [90.5-96.8]	83.1 [73-90.1]	100 [94.5-100]	100 [94.5-100]	0.011	N/C	563.58 (46.98)	404.98 (69.1)	810.22 (104.27)	475.53 (56.85)	<0.001	0.003		4.72 (0.09)	3.77 (0.21)	5.39 (0.05)	4.98 (0.06)	<0.001	<0.001
aac(6')-lb	Aminoglycosides	84.7 [79.5-88.8]	63.8 [52.5-73.9]	98.8 [92.5-99.9]	91.6 [82.8-96.2]	<0.001	1.00	63.31 (6.1)	33.66 (8.29)	90.48 (12.22)	65.79 (9.98)	<0.001	0.065		3.57 (0.11)	2.46 (0.22)	4.44 (0.1)	3.82 (0.15)	<0.001	0.069
aac(6')-Ii	Aminoglycosides	49.4 [43-55.8]	54.2 [43-65.1]	55.4 [44.1-66.2]	38.5 [28.3-49.9]	1.00	1.00	9.48 (2.5)	21.49 (7.06)	2.48 (1.13)	4.46 (1.74)	<0.001	0.529		1.58 (0.11)	1.85 (0.2)	1.63 (0.17)	1.25 (0.18)	0.003	0.482
aac(6')-IIa	Aminoglycosides	75.5 [69.6-80.6]	47.0 [36-58.2]	97.6 [90.7-99.6]	81.9 [71.6-89.2]	<0.001	0.177	30.9 (3.25)	11.35 (2.93)	54.82 (7.63)	26.55 (4.15)	<0.001	<0.001		3.03 (0.12)	1.79 (0.22)	4.15 (0.1)	3.14 (0.17)	<0.001	<0.001
aadA	Aminoglycosides	94.0 [90.1-96.5]	81.9 [71.6-89.2]	100 [94.5-100]	100 [94.5-100]	0.006	N/C	317.86 (18.46)	269.61 (34.12)	349.47 (31.74)	334.49 (29.58)	0.018	0.402		4.63 (0.09)	3.81 (0.21)	5.18 (0.07)	4.9 (0.07)	<0.001	0.006
aadE	Aminoglycosides	91.6 [87.2-94.6]	74.7 [63.7-83.3]	100 [94.5-100]	100 [94.5-100]	<0.001	N/C	319.6 (30.6)	218.05 (67.38)	418.81 (51.32)	321.95 (32.82)	<0.001	0.269		4.44 (0.1)	3.29 (0.23)	5.16 (0.06)	4.87 (0.06)	<0.001	0.004
aadE-like	Aminoglycosides	85.1 [80-89.2]	55.4 [44.1-66.2]	100 [94.5-100]	100 [94.5-100]	<0.001	N/C	332.81 (32.46)	93.57 (21.45)	433.34 (52.01)	471.52 (73.06)	<0.001	0.998		4.01 (0.12)	2.24 (0.24)	5.05 (0.06)	4.73 (0.09)	<0.001	0.086
aph(2'')-lb	Aminoglycosides	31.3 [25.7-37.5]	15.7 [8.9-25.7]	49.4 [38.3-60.5]	28.9 [19.7-40]	<0.001	0.401	2 (0.62)	2.43 (1.65)	2.33 (0.8)	1.24 (0.34)	0.016	0.05		0.99 (0.09)	0.52 (0.14)	1.58 (0.18)	0.86 (0.15)	0.001	<0.001
aph(2'')-l(de)	Aminoglycosides	60.6 [54.2-66.7]	25.3 [16.7-36.2]	87.9 [78.5-93.7]	68.8 [57.4-78.2]	<0.001	0.221	13.13 (1.95)	3.22 (0.99)	20.98 (3.36)	15.21 (4.51)	<0.001	0.003		2.24 (0.12)	0.94 (0.18)	3.38 (0.15)	2.39 (0.19)	<0.001	<0.001
aph(3')-I(ac)	Aminoglycosides	96.8 [93.5-98.5]	90.4 [81.4-95.4]	100 [94.5-100]	100 [94.5-100]	0.213	N/C	315.57 (26.05)	310.97 (53.73)	377.32 (48.1)	258.43 (29.46)	0.024	0.006		4.56 (0.08)	3.79 (0.19)	5.16 (0.07)	4.71 (0.09)	<0.001	0.005
aph(3')-III	Aminoglycosides	94.4 [90.5-96.8]	83.1 [73-90.1]	100 [94.5-100]	100 [94.5-100]	0.011	N/C	376.78 (30.02)	200.11 (40.08)	458.78 (46.11)	471.45 (62.23)	<0.001	0.252		4.55 (0.09)	3.55 (0.2)	5.21 (0.06)	4.91 (0.08)	<0.001	0.02
spc	Aminoglycosides	89.2 [84.4-92.6]	67.5 [56.2-77.1]	100 [94.5-100]	100 [94.5-100]	<0.001	N/C	244.93 (20.72)	92.01 (25.81)	351.56 (42.76)	291.21 (30.82)	<0.001	0.287		4.26 (0.1)	2.87 (0.23)	5.1 (0.06)	4.81 (0.07)	<0.001	0.019
strB	Aminoglycosides	96.4 [93-98.2]	89.1 [79.9-94.6]	100 [94.5-100]	100 [94.5-100]	0.133	N/C	559.05 (26.47)	510.51 (57.51)	581.7 (35.98)	584.94 (41.36)	0.061	0.911		4.96 (0.08)	4.25 (0.2)	5.43 (0.07)	5.21 (0.07)	<0.001	0.081
sat4	Aminoglycosides	92.4 [88.1-95.2]	77.1 [66.3-85.3]	100 [94.5-100]	100 [94.5-100]	<0.001	N/C	234.32 (19.3)	138.14 (33.94)	304.96 (33.26)	259.88 (30.67)	<0.001	0.091		4.32 (0.09)	3.21 (0.21)	5.04 (0.06)	4.71 (0.08)	<0.001	0.012
blaACC	β- lactams	0	0	0	0	N/C	N/C	0	0	0	0	N/C	N/C		0	0	0	0	N/C	N/C
blaAMPC	β- lactams	93.6 [89.6-96.2]	81.9 [71.6-89.2]	98.8 [92.5-99.9]	100 [94.5-100]	0.039	1.00	148 (13.1)	208.42 (26.44)	50.6 (6.99)	184.97 (25.13)	<0.001	<0.001		4.09 (0.08)	3.67 (0.21)	4.13 (0.09)	4.47 (0.08)	0.129	0.001
blaCMY1MOX	β- lactams	0	0	0	0	N/C	N/C	0	0	0	0	N/C	N/C		0	0	0	0	N/C	N/C
blaCMY2	β- lactams	20.5 [15.7-26.1]	26.5 [17.7-37.5]	18.1 [10.8-28.4]	16.9 [9.8-27]	1.00	1.00	8.04 (4.2)	20.99 (12.5)	1.16 (0.4)	1.97 (0.72)	0.007	0.939		0.78 (0.1)	1.06 (0.2)	0.64 (0.15)	0.63 (0.16)	0.017	0.611
blaCTXM	β- lactams	60.6 [54.2-66.7]	45.8 [34.9-57]	68.8 [57.4-78.2]	67.5 [56.2-77.1]	0.065	1.00	46.39 (11.22)	91.59 (32.04)	12.87 (2.88)	34.7 (8.11)	0.073	0.149		2.38 (0.13)	1.98 (0.24)	2.59 (0.2)	2.57 (0.21)	0.676	0.964
blaDHA	β- lactams	74.3 [68.3-79.5]	47.0 [36-58.2]	95.2 [87.4-98.4]	80.7 [70.3-88.2]	<0.001	0.438	48.95 (7.21)	43.55 (17.67)	66.25 (9.85)	37.06 (7.52)	<0.001	0.005		3.02 (0.12)	1.85 (0.23)	4.04 (0.13)	3.17 (0.19)	<0.001	<0.001
blaGES	β- lactams	0	0	0	0	N/C	N/C	0	0	0	0	N/C	N/C		0	0	0	0	N/C	N/C
blaPER-1	β- lactams	1.2 [0.3-3.8]	1.2 [0.6-7.4]	1.2 [0.6-7.4]	1.2 [0.6-7.4]	1.00	1.00	0.02 (0.02)	0.05 (0.05)	0 (0)	0 (0)	1	1		0.03 (0.02)	0.04 (0.04)	0.03 (0.03)	0.03 (0.03)	1	1
blaPSE	β- lactams	83.1 [77.8-87.4]	55.4 [44.1-66.2]	98.8 [92.5-99.9]	95.2 [87.4-98.4]	<0.001	1.00	155.3 (14.35)	54.17 (13.5)	245.17 (31.88)	166.54 (21.06)	<0.001	0.011		3.85 (0.12)	2.34 (0.24)	4.88 (0.09)	4.35 (0.13)	<0.001	<0.001
blaSHV	β- lactams	26.5 [21.2-32.5]	56.6 [45.3-67.3]	13.2 [7.1-22.9]	9.6 [4.5-18.6]	<0.001	1.00	16.32 (4.08)	48.17 (11.52)	0.58 (0.37)	0.21 (0.11)	<0.001	0.646		1.01 (0.11)	2.32 (0.23)	0.44 (0.12)	0.28 (0.1)	<0.001	0.118
blaTEM	β- lactams	97.2 [94-98.8]	91.6 [82.8-96.2]	100 [94.5-100]	100 [94.5-100]	0.368	N/C	140.81 (39.32)	313 (115.5)	31.08 (4.23)	78.35 (10.51)	<0.001	<0.001		3.89 (0.07)	3.62 (0.16)	3.94 (0.07)	4.12 (0.07)	0.497	0.13
blaZ	β- lactams	63.1 [56.7-69]	68.8 [57.4-78.2]	73.5 [62.5-82.3]	47.0 [36-58.2]	1.00	0.024	39.51 (8.66)	90.65 (24.39)	17.98 (4.81)	9.91 (3.76)	<0.001	0.003		2.3 (0.12)	2.7 (0.21)	2.66 (0.18)	1.54 (0.18)	0.084	<0.001
cblA	β- lactams	29.3 [23.8-35.5]	12.0 [6.2-21.5]	56.6 [45.3-67.3]	19.3 [11.7-29.7]	<0.001	<0.001	12.48 (3.31)	18.22 (8.29)	8.66 (1.73)	10.57 (5.18)	0.002	0.015		1.17 (0.12)	0.56 (0.17)	2.15 (0.21)	0.79 (0.18)	0.003	0.017
cepA	β- lactams	18.9 [14.3-24.4]	4.8 [1.5-12.5]	32.5 [22.9-43.8]	19.3 [11.7-29.7]	0.001	1.00	2.44 (0.76)	3.28 (2.05)	2.03 (0.68)	2.02 (0.8)	0.011	0.401		0.65 (0.09)	0.22 (0.11)	1.06 (0.17)	0.66 (0.15)	0.013	0.138
cepA2	β- lactams	12.4 [8.7-17.3]	7.2 [3-15.6]	20.5 [12.7-31]	8.4 [3.7-17.1]	0.133	1.00	1.23 (0.54)	1.52 (1.06)	0.82 (0.34)	1.35 (1.18)	0.151	0.14		0.44 (0.08)	0.28 (0.11)	0.75 (0.16)	0.31 (0.11)	0.076	0.097
cfxA	β- lactams	56.6 [50.2-62.8]	8.4 [3.7-17.1]	91.6 [82.8-96.2]	69.9 [58.7-79.2]	<0.001	0.133	30.22 (4.99)	0.96 (0.68)	48.41 (7.88)	41.28 (12.15)	<0.001	0.06		2.26 (0.13)	0.3 (0.11)	3.76 (0.14)	2.71 (0.21)	<0.001	0.007
fox5	β- lactams	4.4 [2.3-8]	8.4 [3.7-17.1]	3.6 [0.9-10.9]	1.2 [0.6-7.4]	1.00	1.00	0.03 (0.02)	0.08 (0.06)	0.01 (0.01)	0.01 (0.01)	0.185	0.855		0.12 (0.04)	0.24 (0.09)	0.1 (0.05)	0.03 (0.03)	0.221	0.361
femA	β- lactams	0	0	0	0	N/C	N/C	0	0	0	0	N/C	N/C		0	0	0	0	N/C	N/C
mecA	β- lactams	73.9 [67.9-79.1]	59.0 [47.7-69.5]	94.0 [85.9-97.8]	68.8 [57.4-78.2]	<0.001	0.011	87.43 (14.17)	122.11 (32.97)	97.78 (21.95)	42.4 (14.57)	0.914	<0.001		2.99 (0.12)	2.52 (0.24)	3.9 (0.13)	2.56 (0.2)	0.228	<0.001
fosB	Fosfomycin	1.6 [0.5-4.3]	4.8 [1.5-12.5]	0	0	1.00	N/C	18.99 (16.23)	56.97 (48.63)	0 (0)	0 (0)	0.1	N/C		0.06 (0.03)	0.19 (0.09)	0 (0)	0 (0)	0.1	N/C
fosX	Fosfomycin	0	0	0	0	N/C	N/C	0	0	0	0	N/C	N/C		0	0	0	0	N/C	N/C
cat	Phenicols	57.4 [51-63.6]	14.4 [8-24.3]	87.9 [78.5-93.7]	69.9 [58.7-79.2]	<0.001	1.00	14.44 (1.73)	1.16 (0.39)	20.88 (3.59)	21.27 (3.27)	<0.001	0.84		2.17 (0.12)	0.54 (0.15)	3.33 (0.15)	2.66 (0.2)	<0.001	0.251
fexA-1	Phenicols	0	0	0	0	N/C	N/C	0	0	0	0	N/C	N/C		0	0	0	0	N/C	N/C
sul1	Sulfonamides	94.4 [90.5-96.8]	85.5 [75.7-92]	98.8 [92.5-99.9]	98.8 [92.5-99.9]	0.133	1.00	461.66 (29.71)	365.61 (54.45)	587.44 (49.01)	431.92 (48.21)	<0.001	0.001		4.74 (0.09)	3.97 (0.2)	5.35 (0.09)	4.91 (0.1)	<0.001	<0.001
sul2	Sulfonamides	95.2 [91.5-97.4]	85.5 [75.7-92]	100 [94.5-100]	100 [94.5-100]	0.034	N/C	457.91 (25.76)	346.01 (37.62)	601.75 (57.44)	425.98 (29.84)	<0.001	0.003		4.82 (0.09)	4.01 (0.21)	5.4 (0.08)	5.05 (0.09)	<0.001	0.018
sul3	Sulfonamides	91.6 [87.2-94.6]	75.9 [65-84.3]	98.8 [92.5-99.9]	100 [94.5-100]	0.004	1.00	431.56 (38.38)	450.49 (81.94)	350.5 (47.7)	493.69 (65.17)	0.514	0.132		4.49 (0.1)	3.61 (0.24)	4.96 (0.09)	4.89 (0.08)	0.009	0.174
dfrA	Trimethoprim	8.8 [5.7-13.2]	8.4 [3.7-17.1]	14.4 [8-24.3]	3.6 [0.9-10.9]	1.00	1.00	0.1 (0.03)	0.12 (0.06)	0.09 (0.03)	0.1 (0.08)	0.862	0.118		0.26 (0.05)	0.26 (0.1)	0.41 (0.11)	0.1 (0.06)	0.663	0.033
dfrF	Trimethoprim	61.4 [55.1-67.5]	30.1 [20.8-41.3]	90.4 [81.4-95.4]	63.8 [52.5-73.9]	<0.001	0.017	12.62 (1.62)	9.82 (3.23)	16.85 (2.68)	11.18 (2.43)	<0.001	0.001		2.23 (0.12)	1.14 (0.2)	3.34 (0.14)	2.21 (0.19)	<0.001	<0.001
folA	Trimethoprim	79.1 [73.4-83.9]	65.1 [53.7-75]	80.7 [70.3-88.2]	91.6 [82.8-96.2]	0.681	1.00	15.48 (1.75)	22.19 (3.94)	5.46 (0.98)	18.79 (3.05)	<0.001	<0.001		2.84 (0.1)	2.46 (0.21)	2.75 (0.15)	3.32 (0.12)	0.219	<0.001
bacA	Polypeptides	0	0	0	0	N/C	N/C	0	0	0	0	N/C	N/C		0	0	0	0	N/C	N/C
bacA1	Polypeptides	20.5 [15.7-26.1]	4.8 [1.5-12.5]	34.9 [25-46.3]	20.5 [12.7-31]	<0.001	1.00	2.8 (0.88)	3.9 (2.39)	2.49 (0.8)	2.01 (0.8)	0.006	0.166		0.7 (0.09)	0.22 (0.11)	1.14 (0.18)	0.73 (0.16)	0.007	0.138
bacA2	Polypeptides	10 [6.7-14.6]	1.2 [0.6-7.4]	26.5 [17.7-37.5]	2.4 [0.4-9.2]	<0.001	0.003	0.51 (0.16)	0.15 (0.15)	1.29 (0.44)	0.08 (0.07)	<0.001	<0.001		0.33 (0.06)	0.05 (0.05)	0.85 (0.16)	0.08 (0.06)	<0.001	<0.001
tetA-01	Tetracyclines	0	0	0	0	N/C	N/C	0	0	0	0	N/C	N/C		0	0	0	0	N/C	N/C
tetB	Tetracyclines	74.7 [68.7-79.8]	63.8 [52.5-73.9]	78.3 [67.6-86.3]	81.9 [71.6-89.2]	0.889	1.00	15.08 (2.96)	25.85 (8.18)	5.14 (0.83)	14.25 (3.09)	0.016	0.001		2.6 (0.1)	2.28 (0.2)	2.68 (0.16)	2.86 (0.16)	0.606	0.066
tetC-01	Tetracyclines	79.1 [73.4-83.9]	49.4 [38.3-60.5]	92.8 [84.3-97]	95.2 [87.4-98.4]	<0.001	1.00	18.38 (2.62)	14.03 (3.96)	14.23 (2.99)	26.89 (6.02)	0.071	0.039		2.79 (0.1)	1.81 (0.21)	3.24 (0.12)	3.33 (0.12)	0.009	0.316
tetM	Tetracyclines	98 [95.1-99.2]	94.0 [85.9-97.8]	100 [94.5-100]	100 [94.5-100]	0.971	N/C	1120 (84)	1,178 (172)	1,148 (147)	1,036 (110)	0.915	0.89		5.19 (0.06)	4.59 (0.16)	5.61 (0.04)	5.38 (0.05)	<0.001	0.014
tetO	Tetracyclines	90.8 [86.3-93.9]	72.3 [61.2-81.3]	100 [94.5-100]	100 [94.5-100]	<0.001	N/C	189.77 (20.82)	158.59 (39.85)	180.31 (18.6)	230.4 (44.33)	0.004	0.915		4.11 (0.09)	2.96 (0.21)	4.79 (0.05)	4.59 (0.08)	<0.001	0.228
tetQ	Tetracyclines	75.1 [69.2-80.2]	28.9 [19.7-40]	100 [94.5-100]	96.4 [89.1-99.1]	<0.001	1.00	409.56 (44.53)	66.04 (22.79)	594.41 (73.08)	568.24 (99.84)	<0.001	0.203		3.68 (0.14)	1.26 (0.23)	5.17 (0.08)	4.6 (0.15)	<0.001	0.085
tetW	Tetracyclines	88.4 [83.5-91.9]	65.0 [53.7-75]	100 [94.5-100]	100 [94.5-100]	<0.001	N/C	541.83 (50.89)	209.03 (50.18)	740.25 (117.26)	676.21 (71.93)	<0.001	0.89		4.39 (0.11)	2.73 (0.24)	5.36 (0.04)	5.09 (0.07)	<0.001	0.07
tetX	Tetracyclines	0	0	0	0	N/C	N/C	0	0	0	0	N/C	N/C		0	0	0	0	N/C	N/C
acrA	MDR	94.8 [91-97.1]	85.5 [75.7-92]	98.8 [92.5-99.9]	100 [94.5-100]	0.133	1.00	323.05 (27.29)	441.41 (55.76)	131.78 (17.14)	395.98 (51.72)	<0.001	<0.001		4.47 (0.08)	4.02 (0.21)	4.55 (0.09)	4.83 (0.07)	0.241	0.006
acrB	MDR	92 [87.7-94.9]	80.7 [70.3-88.2]	96.4 [89.1-99.1]	98.8 [92.5-99.9]	0.133	1.00	91.5 (8.82)	153.84 (21.55)	29.36 (4.1)	91.31 (11.38)	<0.001	<0.001		3.84 (0.09)	3.5 (0.21)	3.84 (0.1)	4.17 (0.09)	0.078	0.005
acrF	MDR	93.6 [89.6-96.2]	81.9 [71.6-89.2]	98.8 [92.5-99.9]	100 [94.5-100]	0.039	1.00	209.08 (17.59)	309.96 (38.82)	77.72 (10.12)	239.57 (29.2)	<0.001	<0.001		4.26 (0.08)	3.83 (0.22)	4.34 (0.08)	4.62 (0.07)	0.105	0.007
cfr	MDR	74.3 [68.3-79.5]	51.8 [40.6-62.8]	89.1 [79.9-94.6]	81.9 [71.6-89.2]	<0.001	1.00	129.71 (18.56)	79.61 (23.06)	219.05 (46.03)	90.48 (18.09)	<0.001	0.002		3.27 (0.13)	2.23 (0.25)	4.14 (0.18)	3.44 (0.19)	<0.001	<0.001
cfr2	MDR	77.9 [72.1-82.8]	56.6 [45.3-67.3]	91.6 [82.8-96.2]	85.5 [75.7-92]	<0.001	1.00	81.41 (12.93)	58.04 (17.85)	138.37 (32.29)	47.82 (9.82)	1	0.001		3.14 (0.12)	2.2 (0.23)	3.96 (0.16)	3.27 (0.17)	<0.001	<0.001
cmr	MDR	55 [48.6-61.3]	13.2 [7.1-22.9]	86.7 [77.1-92.9]	65.0 [53.7-75]	<0.001	0.102	6.57 (0.98)	1.3 (0.79)	8.55 (1.39)	9.85 (2.38)	<0.001	0.411		1.91 (0.11)	0.47 (0.14)	3.05 (0.14)	2.2 (0.18)	<0.001	0.014
floR	MDR	94.4 [90.5-96.8]	83.1 [73-90.1]	100 [94.5-100]	100 [94.5-100]	0.011	N/C	551.72 (28.84)	377.68 (36.71)	674.02 (49.61)	603.47 (56.17)	<0.001	0.106		4.89 (0.09)	4.02 (0.22)	5.47 (0.06)	5.17 (0.07)	<0.001	0.006
mdtF	MDR	94.8 [91-97.1]	84.3 [74.3-91.1]	100 [94.5-100]	100 [94.5-100]	0.019	N/C	607.44 (53.45)	827.45 (103.16)	260.04 (31.81)	734.82 (109.56)	<0.001	<0.001		4.74 (0.08)	4.25 (0.22)	4.89 (0.06)	5.09 (0.07)	0.208	0.006
mdtL	MDR	93.6 [89.6-96.2]	81.9 [71.6-89.2]	98.8 [92.5-99.9]	100 [94.5-100]	0.039	1.00	406.82 (40.07)	620.83 (85.2)	148.7 (20.6)	450.92 (74.09)	<0.001	<0.001		4.51 (0.09)	4.05 (0.23)	4.59 (0.08)	4.87 (0.07)	0.077	0.006
mdtO	MDR	94.4 [90.5-96.8]	84.3 [74.3-91.1]	98.8 [92.5-99.9]	100 [94.5-100]	0.089	1.00	393.01 (33.73)	519.21 (67.06)	151.34 (20.94)	508.47 (65.69)	<0.001	<0.001		4.53 (0.08)	4.04 (0.22)	4.6 (0.09)	4.93 (0.07)	0.418	0.001
mfsA	MDR	77.1 [71.3-82.1]	37.3 [27.2-48.7]	98.8 [92.5-99.9]	95.2 [87.4-98.4]	<0.001	1.00	88.98 (8.33)	21.63 (6.13)	101.33 (10.81)	143.97 (19.52)	<0.001	0.178		3.38 (0.12)	1.51 (0.22)	4.44 (0.08)	4.21 (0.13)	<0.001	0.691
oprD	MDR	5.6 [3.2-9.4]	3.6 [0.9-10.9]	7.2 [3-15.6]	6.0 [2.2-14.1]	1.00	1.00	0.04 (0.02)	0.07 (0.06)	0.02 (0.01)	0.04 (0.02)	0.624	0.919		0.15 (0.04)	0.1 (0.06)	0.18 (0.07)	0.17 (0.08)	0.994	0.541
oqxA	MDR	8.8 [5.7-13.2]	25.3 [16.7-36.2]	1.2 [0.6-7.4]	0	0.002	1.00	0.46 (0.15)	1.36 (0.44)	0.01 (0.01)	0 (0)	<0.001	1		0.3 (0.06)	0.86 (0.17)	0.04 (0.04)	0 (0)	<0.001	1
oqxB	MDR	28.9 [23.4-35]	60.2 [48.9-70.6]	15.7 [8.9-25.7]	10.8 [5.3-20]	<0.001	1.00	11.43 (3.14)	33.73 (8.96)	0.46 (0.3)	0.09 (0.04)	<0.001	0.322		1.02 (0.11)	2.3 (0.22)	0.48 (0.12)	0.29 (0.09)	<0.001	0.083
qacA	MDR	1.2 [0.3-3.8]	0 [0-5.5]	1.2 [0.6-7.4]	2.4 [0.4-9.2]	N/C	1.00	0.07 (0.05)	0 (0)	0.03 (0.03)	0.19 (0.14)	1	0.422		0.04 (0.02)	0 (0)	0.04 (0.04)	0.08 (0.06)	1	0.789
qacC	MDR	6.4 [3.8-10.4]	18.1 [10.8-28.4]	1.2 [0.6-7.4]	0	0.019	1.00	1.55 (0.52)	4.63 (1.52)	0.02 (0.02)	0 (0)	<0.001	1		0.25 (0.06)	0.7 (0.17)	0.04 (0.04)	0 (0)	<0.001	1
qacE	MDR	95.6 [92-97.7]	86.7 [77.1-92.9]	100 [94.5-100]	100 [94.5-100]	0.056	N/C	801.86 (54.12)	564.03 (105.1)	1,022 (72)	819.57 (95.46)	<0.001	0.006		5 (0.09)	4.15 (0.2)	5.64 (0.06)	5.22 (0.08)	<0.001	0.001
tolC	MDR	93.2 [89.1-95.8]	81.9 [71.6-89.2]	97.6 [90.7-99.6]	100 [94.5-100]	0.091	1.00	130.54 (11.59)	195.39 (24.66)	41 (5.63)	155.24 (20.55)	<0.001	<0.001		4.03 (0.08)	3.66 (0.21)	4.03 (0.09)	4.4 (0.08)	0.052	<0.001
cmlA1-01	MDR	91.6 [87.2-94.6]	78.3 [67.6-86.3]	100 [94.5-100]	96.4 [89.1-99.1]	<0.001	1.00	123.39 (9.47)	115.71 (20.73)	124.98 (13.84)	129.47 (13.8)	0.09	0.447		4.12 (0.09)	3.31 (0.21)	4.67 (0.07)	4.37 (0.11)	<0.001	0.01
N/C: not calculated
	Not detected
	Increase
	Decrease
	Not change

## Sheet: Table S2
Table S2. Calibration curve of ARGs.
No.	ID	EvaGreen_Name	ControlPlasmid	Dilution	Ct_Value	Log10GeneCopy	Gene_Copies
1	pAMR3PD1	16S	pAMR3	PD1	5.88	7.39	24600000
2	pAMR3PD2	16S	pAMR3	PD2	8.97	6.39	2460000
3	pAMR3PD3	16S	pAMR3	PD3	11.8	5.39	246000
4	pAMR3PD4	16S	pAMR3	PD4	15.75	4.39	24600
5	pAMR3PD5	16S	pAMR3	PD5	17.58	3.39	2460
6	pAMR1PD1	aac3_liacde	pAMR1	PD1	5.78	7.37	23300000
7	pAMR1PD2	aac3_liacde	pAMR1	PD2	8.9	6.37	2330000
8	pAMR1PD3	aac3_liacde	pAMR1	PD3	12.1	5.37	233000
9	pAMR1PD4	aac3_liacde	pAMR1	PD4	17.34	4.37	23300
10	pAMR1PD5	aac3_liacde	pAMR1	PD5	20.22	3.37	2330
11	pAMR1PD1	aac6_aph2	pAMR1	PD1	5.94	7.37	23300000
12	pAMR1PD2	aac6_aph2	pAMR1	PD2	9.28	6.37	2330000
13	pAMR1PD3	aac6_aph2	pAMR1	PD3	12.45	5.37	233000
14	pAMR1PD4	aac6_aph2	pAMR1	PD4	17.93	4.37	23300
15	pAMR1PD5	aac6_aph2	pAMR1	PD5	20.66	3.37	2330
16	pAMR1PD1	aac6_lb	pAMR1	PD1	5.87	7.37	23300000
17	pAMR1PD2	aac6_lb	pAMR1	PD2	9.07	6.37	2330000
18	pAMR1PD3	aac6_lb	pAMR1	PD3	12.19	5.37	233000
19	pAMR1PD4	aac6_lb	pAMR1	PD4	17.44	4.37	23300
20	pAMR1PD5	aac6_lb	pAMR1	PD5	20.32	3.37	2330
21	pAMR1PD1	aac6_li	pAMR1	PD1	5.96	7.37	23300000
22	pAMR1PD2	aac6_li	pAMR1	PD2	9.16	6.37	2330000
23	pAMR1PD3	aac6_li	pAMR1	PD3	12.14	5.37	233000
24	pAMR1PD4	aac6_li	pAMR1	PD4	17.3	4.37	23300
25	pAMR1PD5	aac6_li	pAMR1	PD5	20.39	3.37	2330
26	pAMR1PD1	aac6_lla	pAMR1	PD1	6.11	7.37	23300000
27	pAMR1PD2	aac6_lla	pAMR1	PD2	9.54	6.37	2330000
28	pAMR1PD3	aac6_lla	pAMR1	PD3	12.83	5.37	233000
29	pAMR1PD4	aac6_lla	pAMR1	PD4	17.94	4.37	23300
30	pAMR1PD5	aac6_lla	pAMR1	PD5	21.92	3.37	2330
31	pAMR1PD1	aadA	pAMR1	PD1	6.08	7.37	23300000
32	pAMR1PD2	aadA	pAMR1	PD2	9.16	6.37	2330000
33	pAMR1PD3	aadA	pAMR1	PD3	12.25	5.37	233000
34	pAMR1PD4	aadA	pAMR1	PD4	17.4	4.37	23300
35	pAMR1PD5	aadA	pAMR1	PD5	20.95	3.37	2330
36	pAMR3PD1	aadE	pAMR3	PD1	5.84	7.39	24600000
37	pAMR3PD2	aadE	pAMR3	PD2	9.24	6.39	2460000
38	pAMR3PD3	aadE	pAMR3	PD3	11.9	5.39	246000
39	pAMR3PD4	aadE	pAMR3	PD4	17.65	4.39	24600
40	pAMR3PD5	aadE	pAMR3	PD5	20.83	3.39	2460
41	pAMR1PD1	aadE_like	pAMR1	PD1	6.35	7.37	23300000
42	pAMR1PD2	aadE_like	pAMR1	PD2	9.59	6.37	2330000
43	pAMR1PD3	aadE_like	pAMR1	PD3	12.67	5.37	233000
44	pAMR1PD4	aadE_like	pAMR1	PD4	18.04	4.37	23300
45	pAMR1PD5	aadE_like	pAMR1	PD5	21.03	3.37	2330
46	pAMR1PD1	acrA	pAMR1	PD1	5.99	7.37	23300000
47	pAMR1PD2	acrA	pAMR1	PD2	9.21	6.37	2330000
48	pAMR1PD3	acrA	pAMR1	PD3	12.23	5.37	233000
49	pAMR1PD4	acrA	pAMR1	PD4	17.61	4.37	23300
50	pAMR1PD5	acrA	pAMR1	PD5	20.47	3.37	2330
51	pAMR1PD1	acrB	pAMR1	PD1	6.34	7.37	23300000
52	pAMR1PD2	acrB	pAMR1	PD2	9.57	6.37	2330000
53	pAMR1PD3	acrB	pAMR1	PD3	12.61	5.37	233000
54	pAMR1PD4	acrB	pAMR1	PD4	17.68	4.37	23300
55	pAMR1PD5	acrB	pAMR1	PD5	20.37	3.37	2330
56	pAMR1PD1	acrF	pAMR1	PD1	6.54	7.37	23300000
57	pAMR1PD2	acrF	pAMR1	PD2	9.73	6.37	2330000
58	pAMR1PD3	acrF	pAMR1	PD3	12.98	5.37	233000
59	pAMR1PD4	acrF	pAMR1	PD4	18.16	4.37	23300
60	pAMR1PD5	acrF	pAMR1	PD5	22.06	3.37	2330
61	pAMR1PD1	aph2_lb	pAMR1	PD1	6.05	7.37	23300000
62	pAMR1PD2	aph2_lb	pAMR1	PD2	9.4	6.37	2330000
63	pAMR1PD3	aph2_lb	pAMR1	PD3	12.3	5.37	233000
64	pAMR1PD4	aph2_lb	pAMR1	PD4	17.51	4.37	23300
65	pAMR1PD5	aph2_lb	pAMR1	PD5	20.73	3.37	2330
66	pAMR1PD1	aph2_lde	pAMR1	PD1	6.02	7.37	23300000
67	pAMR1PD2	aph2_lde	pAMR1	PD2	9.36	6.37	2330000
68	pAMR1PD3	aph2_lde	pAMR1	PD3	12.65	5.37	233000
69	pAMR1PD4	aph2_lde	pAMR1	PD4	17.47	4.37	23300
70	pAMR1PD5	aph2_lde	pAMR1	PD5	20.46	3.37	2330
71	pAMR1PD1	aph3_lac	pAMR1	PD1	5.85	7.37	23300000
72	pAMR1PD2	aph3_lac	pAMR1	PD2	9.05	6.37	2330000
73	pAMR1PD3	aph3_lac	pAMR1	PD3	12.03	5.37	233000
74	pAMR1PD4	aph3_lac	pAMR1	PD4	17.04	4.37	23300
75	pAMR1PD5	aph3_lac	pAMR1	PD5	19.3	3.37	2330
76	pAMR1PD1	aph3_lll	pAMR1	PD1	6.15	7.37	23300000
77	pAMR1PD2	aph3_lll	pAMR1	PD2	9.42	6.37	2330000
78	pAMR1PD3	aph3_lll	pAMR1	PD3	12.55	5.37	233000
79	pAMR1PD4	aph3_lll	pAMR1	PD4	17.54	4.37	23300
80	pAMR1PD5	aph3_lll	pAMR1	PD5	20.14	3.37	2330
81	pAMR2PD1	arnA	pAMR2	PD1	7.07	7.37	23300000
82	pAMR2PD2	arnA	pAMR2	PD2	10.26	6.37	2330000
83	pAMR2PD3	arnA	pAMR2	PD3	13.35	5.37	233000
84	pAMR2PD4	arnA	pAMR2	PD4	18.55	4.37	23300
85	pAMR2PD5	arnA	pAMR2	PD5	22.74	3.37	2330
86	pAMR1PD1	bacA	pAMR1	PD1	5.98	7.37	23300000
87	pAMR1PD2	bacA	pAMR1	PD2	9.32	6.37	2330000
88	pAMR1PD3	bacA	pAMR1	PD3	12.42	5.37	233000
89	pAMR1PD4	bacA	pAMR1	PD4	17.51	4.37	23300
90	pAMR1PD5	bacA	pAMR1	PD5	20.41	3.37	2330
91	pAMR1PD1	bacA_1	pAMR1	PD1	5.76	7.37	23300000
92	pAMR1PD2	bacA_1	pAMR1	PD2	8.95	6.37	2330000
93	pAMR1PD3	bacA_1	pAMR1	PD3	12.1	5.37	233000
94	pAMR1PD4	bacA_1	pAMR1	PD4	17.3	4.37	23300
95	pAMR1PD5	bacA_1	pAMR1	PD5	20.63	3.37	2330
96	pAMR1PD1	bacA_2	pAMR1	PD1	5.71	7.37	23300000
97	pAMR1PD2	bacA_2	pAMR1	PD2	8.88	6.37	2330000
98	pAMR1PD3	bacA_2	pAMR1	PD3	11.91	5.37	233000
99	pAMR1PD4	bacA_2	pAMR1	PD4	17.17	4.37	23300
100	pAMR1PD5	bacA_2	pAMR1	PD5	20.3	3.37	2330
101	pAMR1PD1	blaACC	pAMR1	PD1	5.99	7.37	23300000
102	pAMR1PD2	blaACC	pAMR1	PD2	9.26	6.37	2330000
103	pAMR1PD3	blaACC	pAMR1	PD3	12.14	5.37	233000
104	pAMR1PD4	blaACC	pAMR1	PD4	17.46	4.37	23300
105	pAMR1PD5	blaACC	pAMR1	PD5	20.19	3.37	2330
106	pAMR1PD1	blaAMPC	pAMR1	PD1	6.1	7.37	23300000
107	pAMR1PD2	blaAMPC	pAMR1	PD2	9.27	6.37	2330000
108	pAMR1PD3	blaAMPC	pAMR1	PD3	12.36	5.37	233000
109	pAMR1PD4	blaAMPC	pAMR1	PD4	17.62	4.37	23300
110	pAMR1PD5	blaAMPC	pAMR1	PD5	20.39	3.37	2330
111	pAMR1PD1	blaCMY1MOX	pAMR1	PD1	5.84	7.37	23300000
112	pAMR1PD2	blaCMY1MOX	pAMR1	PD2	9.09	6.37	2330000
113	pAMR1PD3	blaCMY1MOX	pAMR1	PD3	12.17	5.37	233000
114	pAMR1PD4	blaCMY1MOX	pAMR1	PD4	17.28	4.37	23300
115	pAMR1PD5	blaCMY1MOX	pAMR1	PD5	20.16	3.37	2330
116	pAMR2PD1	blaCMY2	pAMR2	PD1	7.3	7.37	23300000
117	pAMR2PD2	blaCMY2	pAMR2	PD2	10.7	6.37	2330000
118	pAMR2PD3	blaCMY2	pAMR2	PD3	13.87	5.37	233000
119	pAMR2PD4	blaCMY2	pAMR2	PD4	19.14	4.37	23300
120	pAMR2PD5	blaCMY2	pAMR2	PD5	24.11	3.37	2330
121	pAMR2PD1	blaCTXM	pAMR2	PD1	7.22	7.37	23300000
122	pAMR2PD2	blaCTXM	pAMR2	PD2	10.57	6.37	2330000
123	pAMR2PD3	blaCTXM	pAMR2	PD3	13.77	5.37	233000
124	pAMR2PD4	blaCTXM	pAMR2	PD4	19.02	4.37	23300
125	pAMR2PD5	blaCTXM	pAMR2	PD5	23.05	3.37	2330
126	pAMR1PD1	blaDHA	pAMR1	PD1	6.51	7.37	23300000
127	pAMR1PD2	blaDHA	pAMR1	PD2	9.67	6.37	2330000
128	pAMR1PD3	blaDHA	pAMR1	PD3	12.67	5.37	233000
129	pAMR1PD4	blaDHA	pAMR1	PD4	17.69	4.37	23300
130	pAMR1PD5	blaDHA	pAMR1	PD5	20.38	3.37	2330
131	pAMR1PD1	blaGES	pAMR1	PD1	6.52	7.37	23300000
132	pAMR1PD2	blaGES	pAMR1	PD2	9.58	6.37	2330000
133	pAMR1PD3	blaGES	pAMR1	PD3	12.69	5.37	233000
134	pAMR1PD4	blaGES	pAMR1	PD4	17.74	4.37	23300
135	pAMR1PD5	blaGES	pAMR1	PD5	20.49	3.37	2330
136	pAMR4PD1	blaPER_1	pAMR4	PD1	5.54	7.3	20000000
137	pAMR4PD2	blaPER_1	pAMR4	PD2	8.84	6.3	2000000
138	pAMR4PD3	blaPER_1	pAMR4	PD3	11.55	5.3	200000
139	pAMR4PD4	blaPER_1	pAMR4	PD4	17.09	4.3	20000
140	pAMR4PD5	blaPER_1	pAMR4	PD5	19.95	3.3	2000
141	pAMR6PD1	blaPSE	pAMR6	PD1	5.98	7.21	16200000
142	pAMR6PD2	blaPSE	pAMR6	PD2	10.5	6.21	1620000
143	pAMR6PD3	blaPSE	pAMR6	PD3	14.18	5.21	162000
144	pAMR6PD4	blaPSE	pAMR6	PD4	19.15	4.21	16200
145	pAMR6PD5	blaPSE	pAMR6	PD5	22.38	3.21	1620
146	pAMR2PD1	blaSHV	pAMR2	PD1	7.03	7.37	23300000
147	pAMR2PD2	blaSHV	pAMR2	PD2	10.2	6.37	2330000
148	pAMR2PD3	blaSHV	pAMR2	PD3	13.24	5.37	233000
149	pAMR2PD4	blaSHV	pAMR2	PD4	18.54	4.37	23300
150	pAMR2PD5	blaSHV	pAMR2	PD5	22.23	3.37	2330
151	pAMR2PD1	blaTEM	pAMR2	PD1	3.46	7.37	23300000
152	pAMR2PD2	blaTEM	pAMR2	PD2	6.22	6.37	2330000
153	pAMR2PD3	blaTEM	pAMR2	PD3	8.9	5.37	233000
154	pAMR2PD4	blaTEM	pAMR2	PD4	14.54	4.37	23300
155	pAMR2PD5	blaTEM	pAMR2	PD5	17.58	3.37	2330
156	pAMR6PD1	blaZ	pAMR6	PD1	5.34	7.21	16200000
157	pAMR6PD2	blaZ	pAMR6	PD2	9.87	6.21	1620000
158	pAMR6PD3	blaZ	pAMR6	PD3	13.55	5.21	162000
159	pAMR6PD4	blaZ	pAMR6	PD4	18.69	4.21	16200
160	pAMR6PD5	blaZ	pAMR6	PD5	21.57	3.21	1620
161	pAMR2PD1	cat	pAMR2	PD1	6.99	7.37	23300000
162	pAMR2PD2	cat	pAMR2	PD2	10.3	6.37	2330000
163	pAMR2PD3	cat	pAMR2	PD3	13.36	5.37	233000
164	pAMR2PD4	cat	pAMR2	PD4	18.96	4.37	23300
165	pAMR2PD5	cat	pAMR2	PD5	21.24	3.37	2330
166	pAMR2PD1	cblA	pAMR2	PD1	7.03	7.37	23300000
167	pAMR2PD2	cblA	pAMR2	PD2	10.39	6.37	2330000
168	pAMR2PD3	cblA	pAMR2	PD3	13.39	5.37	233000
169	pAMR2PD4	cblA	pAMR2	PD4	18.56	4.37	23300
170	pAMR2PD5	cblA	pAMR2	PD5	23.33	3.37	2330
171	pAMR1PD1	cepA	pAMR1	PD1	5.97	7.37	23300000
172	pAMR1PD2	cepA	pAMR1	PD2	9.13	6.37	2330000
173	pAMR1PD3	cepA	pAMR1	PD3	12.17	5.37	233000
174	pAMR1PD4	cepA	pAMR1	PD4	17.41	4.37	23300
175	pAMR1PD5	cepA	pAMR1	PD5	20.89	3.37	2330
176	pAMR1PD1	cepA2	pAMR1	PD1	6.65	7.37	23300000
177	pAMR1PD2	cepA2	pAMR1	PD2	9.79	6.37	2330000
178	pAMR1PD3	cepA2	pAMR1	PD3	12.83	5.37	233000
179	pAMR1PD4	cepA2	pAMR1	PD4	17.77	4.37	23300
180	pAMR1PD5	cepA2	pAMR1	PD5	22.59	3.37	2330
181	pAMR2PD1	cfr	pAMR2	PD1	7.14	7.37	23300000
182	pAMR2PD2	cfr	pAMR2	PD2	10.67	6.37	2330000
183	pAMR2PD3	cfr	pAMR2	PD3	13.79	5.37	233000
184	pAMR2PD4	cfr	pAMR2	PD4	19.63	4.37	23300
185	pAMR2PD5	cfr	pAMR2	PD5	23.78	3.37	2330
186	pAMR3PD1	cfr2	pAMR3	PD1	6.1	7.39	24600000
187	pAMR3PD2	cfr2	pAMR3	PD2	9.27	6.39	2460000
188	pAMR3PD3	cfr2	pAMR3	PD3	11.92	5.39	246000
189	pAMR3PD4	cfr2	pAMR3	PD4	17.79	4.39	24600
190	pAMR3PD5	cfr2	pAMR3	PD5	20.17	3.39	2460
191	pAMR2PD1	cfxA	pAMR2	PD1	6.98	7.37	23300000
192	pAMR2PD2	cfxA	pAMR2	PD2	10.23	6.37	2330000
193	pAMR2PD3	cfxA	pAMR2	PD3	13.14	5.37	233000
194	pAMR2PD4	cfxA	pAMR2	PD4	18.1	4.37	23300
195	pAMR2PD5	cfxA	pAMR2	PD5	21.86	3.37	2330
196	pAMR6PD1	cmlA1_01	pAMR6	PD1	5.6	7.21	16200000
197	pAMR6PD2	cmlA1_01	pAMR6	PD2	9.91	6.21	1620000
198	pAMR6PD3	cmlA1_01	pAMR6	PD3	13.52	5.21	162000
199	pAMR6PD4	cmlA1_01	pAMR6	PD4	18.4	4.21	16200
200	pAMR6PD5	cmlA1_01	pAMR6	PD5	20.4	3.21	1620
201	pAMR6PD1	cmr	pAMR6	PD1	5.62	7.21	16200000
202	pAMR6PD2	cmr	pAMR6	PD2	9.92	6.21	1620000
203	pAMR6PD3	cmr	pAMR6	PD3	13.49	5.21	162000
204	pAMR6PD4	cmr	pAMR6	PD4	19.24	4.21	16200
205	pAMR6PD5	cmr	pAMR6	PD5	20.87	3.21	1620
206	pAMR3PD1	dfrA	pAMR3	PD1	6.44	7.39	24600000
207	pAMR3PD2	dfrA	pAMR3	PD2	9.69	6.39	2460000
208	pAMR3PD3	dfrA	pAMR3	PD3	12.32	5.39	246000
209	pAMR3PD4	dfrA	pAMR3	PD4	17.85	4.39	24600
210	pAMR3PD5	dfrA	pAMR3	PD5	20.71	3.39	2460
211	pAMR3PD1	dfrF	pAMR3	PD1	6.36	7.39	24600000
212	pAMR3PD2	dfrF	pAMR3	PD2	9.9	6.39	2460000
213	pAMR3PD3	dfrF	pAMR3	PD3	12.59	5.39	246000
214	pAMR3PD4	dfrF	pAMR3	PD4	18.54	4.39	24600
215	pAMR3PD5	dfrF	pAMR3	PD5	20.96	3.39	2460
216	pAMR2PD1	ermA	pAMR2	PD1	7.8	7.37	23300000
217	pAMR2PD2	ermA	pAMR2	PD2	10.97	6.37	2330000
218	pAMR2PD3	ermA	pAMR2	PD3	14.17	5.37	233000
219	pAMR2PD4	ermA	pAMR2	PD4	19.52	4.37	23300
220	pAMR2PD5	ermA	pAMR2	PD5	23.11	3.37	2330
221	pAMR2PD1	ermB	pAMR2	PD1	7.41	7.37	23300000
222	pAMR2PD2	ermB	pAMR2	PD2	10.58	6.37	2330000
223	pAMR2PD3	ermB	pAMR2	PD3	13.47	5.37	233000
224	pAMR2PD4	ermB	pAMR2	PD4	18.86	4.37	23300
225	pAMR2PD5	ermB	pAMR2	PD5	22.6	3.37	2330
226	pAMR2PD1	ermC	pAMR2	PD1	6.86	7.37	23300000
227	pAMR2PD2	ermC	pAMR2	PD2	10.06	6.37	2330000
228	pAMR2PD3	ermC	pAMR2	PD3	13.05	5.37	233000
229	pAMR2PD4	ermC	pAMR2	PD4	18.13	4.37	23300
230	pAMR2PD5	ermC	pAMR2	PD5	21.93	3.37	2330
231	pAMR4PD1	femA	pAMR4	PD1	5.17	7.3	20000000
232	pAMR4PD2	femA	pAMR4	PD2	8.38	6.3	2000000
233	pAMR4PD3	femA	pAMR4	PD3	11.01	5.3	200000
234	pAMR4PD4	femA	pAMR4	PD4	16.59	4.3	20000
235	pAMR4PD5	femA	pAMR4	PD5	18.89	3.3	2000
236	pAMR4PD1	fexA_1	pAMR4	PD1	5.23	7.3	20000000
237	pAMR4PD2	fexA_1	pAMR4	PD2	8.8	6.3	2000000
238	pAMR4PD3	fexA_1	pAMR4	PD3	11.52	5.3	200000
239	pAMR4PD4	fexA_1	pAMR4	PD4	17.31	4.3	20000
240	pAMR4PD5	fexA_1	pAMR4	PD5	19.44	3.3	2000
241	pAMR6PD1	floR	pAMR6	PD1	5.76	7.21	16200000
242	pAMR6PD2	floR	pAMR6	PD2	10.14	6.21	1620000
243	pAMR6PD3	floR	pAMR6	PD3	13.6	5.21	162000
244	pAMR6PD4	floR	pAMR6	PD4	18.68	4.21	16200
245	pAMR6PD5	floR	pAMR6	PD5	21.44	3.21	1620
246	pAMR6PD1	folA	pAMR6	PD1	5.63	7.21	16200000
247	pAMR6PD2	folA	pAMR6	PD2	9.97	6.21	1620000
248	pAMR6PD3	folA	pAMR6	PD3	13.51	5.21	162000
249	pAMR6PD4	folA	pAMR6	PD4	18.87	4.21	16200
250	pAMR6PD5	folA	pAMR6	PD5	20.94	3.21	1620
251	pAMR4PD1	fosB	pAMR4	PD1	7.17	7.3	20000000
252	pAMR4PD2	fosB	pAMR4	PD2	10.36	6.3	2000000
253	pAMR4PD3	fosB	pAMR4	PD3	13.55	5.3	200000
254	pAMR4PD4	fosB	pAMR4	PD4	19.23	4.3	20000
255	pAMR4PD5	fosB	pAMR4	PD5	21.85	3.3	2000
256	pAMR6PD1	fosX	pAMR6	PD1	5.65	7.21	16200000
257	pAMR6PD2	fosX	pAMR6	PD2	10.04	6.21	1620000
258	pAMR6PD3	fosX	pAMR6	PD3	13.66	5.21	162000
259	pAMR6PD4	fosX	pAMR6	PD4	18.81	4.21	16200
260	pAMR6PD5	fosX	pAMR6	PD5	22	3.21	1620
261	pAMR6PD1	fox5	pAMR6	PD1	5.34	7.21	16200000
262	pAMR6PD2	fox5	pAMR6	PD2	9.74	6.21	1620000
263	pAMR6PD3	fox5	pAMR6	PD3	13.24	5.21	162000
264	pAMR6PD4	fox5	pAMR6	PD4	18.08	4.21	16200
265	pAMR6PD5	fox5	pAMR6	PD5	21.2	3.21	1620
266	pAMR4PD1	lnuA_01	pAMR4	PD1	5.8	7.3	20000000
267	pAMR4PD2	lnuA_01	pAMR4	PD2	9.32	6.3	2000000
268	pAMR4PD3	lnuA_01	pAMR4	PD3	11.9	5.3	200000
269	pAMR4PD4	lnuA_01	pAMR4	PD4	17.8	4.3	20000
270	pAMR4PD5	lnuA_01	pAMR4	PD5	20.11	3.3	2000
271	pAMR2PD1	macB	pAMR2	PD1	6.85	7.37	23300000
272	pAMR2PD2	macB	pAMR2	PD2	10.04	6.37	2330000
273	pAMR2PD3	macB	pAMR2	PD3	13.13	5.37	233000
274	pAMR2PD4	macB	pAMR2	PD4	19.02	4.37	23300
275	pAMR2PD5	macB	pAMR2	PD5	22.03	3.37	2330
276	pAMR6PD1	mcr_1	pAMR6	PD1	5.34	7.21	16200000
277	pAMR6PD2	mcr_1	pAMR6	PD2	9.64	6.21	1620000
278	pAMR6PD3	mcr_1	pAMR6	PD3	13.12	5.21	162000
279	pAMR6PD4	mcr_1	pAMR6	PD4	17.94	4.21	16200
280	pAMR6PD5	mcr_1	pAMR6	PD5	21.18	3.21	1620
281	pAMR6PD1	mcr_2	pAMR6	PD1	5.17	7.21	16200000
282	pAMR6PD2	mcr_2	pAMR6	PD2	9.5	6.21	1620000
283	pAMR6PD3	mcr_2	pAMR6	PD3	13.04	5.21	162000
284	pAMR6PD4	mcr_2	pAMR6	PD4	18.09	4.21	16200
285	pAMR6PD5	mcr_2	pAMR6	PD5	21.17	3.21	1620
286	pAMR6PD1	mcr_3	pAMR6	PD1	5.19	7.21	16200000
287	pAMR6PD2	mcr_3	pAMR6	PD2	9.5	6.21	1620000
288	pAMR6PD3	mcr_3	pAMR6	PD3	12.88	5.21	162000
289	pAMR6PD4	mcr_3	pAMR6	PD4	17.97	4.21	16200
290	pAMR6PD5	mcr_3	pAMR6	PD5	21.03	3.21	1620
291	pAMR2PD1	mdtF	pAMR2	PD1	6.91	7.37	23300000
292	pAMR2PD2	mdtF	pAMR2	PD2	10.1	6.37	2330000
293	pAMR2PD3	mdtF	pAMR2	PD3	13.29	5.37	233000
294	pAMR2PD4	mdtF	pAMR2	PD4	18.53	4.37	23300
295	pAMR2PD5	mdtF	pAMR2	PD5	22.57	3.37	2330
296	pAMR2PD1	mdtL	pAMR2	PD1	7.48	7.37	23300000
297	pAMR2PD2	mdtL	pAMR2	PD2	10.78	6.37	2330000
298	pAMR2PD3	mdtL	pAMR2	PD3	14	5.37	233000
299	pAMR2PD4	mdtL	pAMR2	PD4	19.03	4.37	23300
300	pAMR2PD5	mdtL	pAMR2	PD5	22.89	3.37	2330
301	pAMR2PD1	mdtO	pAMR2	PD1	7.22	7.37	23300000
302	pAMR2PD2	mdtO	pAMR2	PD2	10.36	6.37	2330000
303	pAMR2PD3	mdtO	pAMR2	PD3	13.4	5.37	233000
304	pAMR2PD4	mdtO	pAMR2	PD4	18.43	4.37	23300
305	pAMR2PD5	mdtO	pAMR2	PD5	22.28	3.37	2330
306	pAMR2PD1	mecA	pAMR2	PD1	6.93	7.37	23300000
307	pAMR2PD2	mecA	pAMR2	PD2	10.27	6.37	2330000
308	pAMR2PD3	mecA	pAMR2	PD3	13	5.37	233000
309	pAMR2PD4	mecA	pAMR2	PD4	18.34	4.37	23300
310	pAMR2PD5	mecA	pAMR2	PD5	21.61	3.37	2330
311	pAMR2PD1	mefA10	pAMR2	PD1	6.55	7.37	23300000
312	pAMR2PD2	mefA10	pAMR2	PD2	9.54	6.37	2330000
313	pAMR2PD3	mefA10	pAMR2	PD3	12.26	5.37	233000
314	pAMR2PD4	mefA10	pAMR2	PD4	17.3	4.37	23300
315	pAMR2PD5	mefA10	pAMR2	PD5	20.78	3.37	2330
316	pAMR2PD1	mefA3	pAMR2	PD1	6.25	7.37	23300000
317	pAMR2PD2	mefA3	pAMR2	PD2	9.08	6.37	2330000
318	pAMR2PD3	mefA3	pAMR2	PD3	11.96	5.37	233000
319	pAMR2PD4	mefA3	pAMR2	PD4	17.22	4.37	23300
320	pAMR2PD5	mefA3	pAMR2	PD5	20.4	3.37	2330
321	pAMR2PD1	mfsA	pAMR2	PD1	6.93	7.37	23300000
322	pAMR2PD2	mfsA	pAMR2	PD2	10.16	6.37	2330000
323	pAMR2PD3	mfsA	pAMR2	PD3	13.19	5.37	233000
324	pAMR2PD4	mfsA	pAMR2	PD4	18.61	4.37	23300
325	pAMR2PD5	mfsA	pAMR2	PD5	22.32	3.37	2330
326	pAMR5PD1	oprD	pAMR5	PD1	5.08	7.22	16600000
327	pAMR5PD2	oprD	pAMR5	PD2	9.5	6.22	1660000
328	pAMR5PD3	oprD	pAMR5	PD3	13.05	5.22	166000
329	pAMR5PD4	oprD	pAMR5	PD4	18.12	4.22	16600
330	pAMR5PD5	oprD	pAMR5	PD5	20.02	3.22	1660
331	pAMR6PD1	oqxA	pAMR6	PD1	5.18	7.21	16200000
332	pAMR6PD2	oqxA	pAMR6	PD2	9.55	6.21	1620000
333	pAMR6PD3	oqxA	pAMR6	PD3	13.09	5.21	162000
334	pAMR6PD4	oqxA	pAMR6	PD4	18.44	4.21	16200
335	pAMR6PD5	oqxA	pAMR6	PD5	21.29	3.21	1620
336	pAMR6PD1	oqxB	pAMR6	PD1	5.16	7.21	16200000
337	pAMR6PD2	oqxB	pAMR6	PD2	9.57	6.21	1620000
338	pAMR6PD3	oqxB	pAMR6	PD3	12.97	5.21	162000
339	pAMR6PD4	oqxB	pAMR6	PD4	18.32	4.21	16200
340	pAMR6PD5	oqxB	pAMR6	PD5	20.88	3.21	1620
341	pAMR2PD1	qacA	pAMR2	PD1	6.9	7.37	23300000
342	pAMR2PD2	qacA	pAMR2	PD2	10.09	6.37	2330000
343	pAMR2PD3	qacA	pAMR2	PD3	13.2	5.37	233000
344	pAMR2PD4	qacA	pAMR2	PD4	18.72	4.37	23300
345	pAMR2PD5	qacA	pAMR2	PD5	23.29	3.37	2330
346	pAMR2PD1	qacC	pAMR2	PD1	7.53	7.37	23300000
347	pAMR2PD2	qacC	pAMR2	PD2	11.05	6.37	2330000
348	pAMR2PD3	qacC	pAMR2	PD3	14.49	5.37	233000
349	pAMR2PD4	qacC	pAMR2	PD4	19.65	4.37	23300
350	pAMR2PD5	qacC	pAMR2	PD5	23.7	3.37	2330
351	pAMR3PD1	qacE	pAMR3	PD1	6.36	7.39	24600000
352	pAMR3PD2	qacE	pAMR3	PD2	9.56	6.39	2460000
353	pAMR3PD3	qacE	pAMR3	PD3	12.13	5.39	246000
354	pAMR3PD4	qacE	pAMR3	PD4	18.06	4.39	24600
355	pAMR3PD5	qacE	pAMR3	PD5	21.76	3.39	2460
356	pAMR3PD1	qnrA	pAMR3	PD1	6.21	7.39	24600000
357	pAMR3PD2	qnrA	pAMR3	PD2	9.54	6.39	2460000
358	pAMR3PD3	qnrA	pAMR3	PD3	11.87	5.39	246000
359	pAMR3PD4	qnrA	pAMR3	PD4	17.78	4.39	24600
360	pAMR3PD5	qnrA	pAMR3	PD5	20.61	3.39	2460
361	pAMR3PD1	qnrB	pAMR3	PD1	6.06	7.39	24600000
362	pAMR3PD2	qnrB	pAMR3	PD2	9.45	6.39	2460000
363	pAMR3PD3	qnrB	pAMR3	PD3	11.88	5.39	246000
364	pAMR3PD4	qnrB	pAMR3	PD4	17.91	4.39	24600
365	pAMR3PD5	qnrB	pAMR3	PD5	20.01	3.39	2460
366	pAMR3PD1	qnrC	pAMR3	PD1	6.26	7.39	24600000
367	pAMR3PD2	qnrC	pAMR3	PD2	9.66	6.39	2460000
368	pAMR3PD3	qnrC	pAMR3	PD3	12.35	5.39	246000
369	pAMR3PD4	qnrC	pAMR3	PD4	18.25	4.39	24600
370	pAMR3PD5	qnrC	pAMR3	PD5	20.02	3.39	2460
371	pAMR3PD1	qnrS	pAMR3	PD1	6.29	7.39	24600000
372	pAMR3PD2	qnrS	pAMR3	PD2	9.65	6.39	2460000
373	pAMR3PD3	qnrS	pAMR3	PD3	12.41	5.39	246000
374	pAMR3PD4	qnrS	pAMR3	PD4	18.45	4.39	24600
375	pAMR3PD5	qnrS	pAMR3	PD5	20.84	3.39	2460
376	pAMR5PD1	sat4	pAMR5	PD1	5.77	7.22	16600000
377	pAMR5PD2	sat4	pAMR5	PD2	10.41	6.22	1660000
378	pAMR5PD3	sat4	pAMR5	PD3	13.72	5.22	166000
379	pAMR5PD4	sat4	pAMR5	PD4	18.52	4.22	16600
380	pAMR5PD5	sat4	pAMR5	PD5	19.93	3.22	1660
381	pAMR3PD1	spc	pAMR3	PD1	5.95	7.39	24600000
382	pAMR3PD2	spc	pAMR3	PD2	9.34	6.39	2460000
383	pAMR3PD3	spc	pAMR3	PD3	12.09	5.39	246000
384	pAMR3PD4	spc	pAMR3	PD4	18.14	4.39	24600
385	pAMR3PD5	spc	pAMR3	PD5	20.67	3.39	2460
386	pAMR1PD1	strB	pAMR1	PD1	6.15	7.37	23300000
387	pAMR1PD2	strB	pAMR1	PD2	9.44	6.37	2330000
388	pAMR1PD3	strB	pAMR1	PD3	12.62	5.37	233000
389	pAMR1PD4	strB	pAMR1	PD4	18.03	4.37	23300
390	pAMR1PD5	strB	pAMR1	PD5	21.01	3.37	2330
391	pAMR3PD1	sul1	pAMR3	PD1	6.11	7.39	24600000
392	pAMR3PD2	sul1	pAMR3	PD2	9.32	6.39	2460000
393	pAMR3PD3	sul1	pAMR3	PD3	11.91	5.39	246000
394	pAMR3PD4	sul1	pAMR3	PD4	17.38	4.39	24600
395	pAMR3PD5	sul1	pAMR3	PD5	20.8	3.39	2460
396	pAMR5PD1	sul2	pAMR5	PD1	5.55	7.22	16600000
397	pAMR5PD2	sul2	pAMR5	PD2	10.22	6.22	1660000
398	pAMR5PD3	sul2	pAMR5	PD3	13.45	5.22	166000
399	pAMR5PD4	sul2	pAMR5	PD4	17.42	4.22	16600
400	pAMR5PD5	sul2	pAMR5	PD5	18.82	3.22	1660
401	pAMR4PD1	sul3	pAMR4	PD1	6.05	7.3	20000000
402	pAMR4PD2	sul3	pAMR4	PD2	10.91	6.3	2000000
403	pAMR4PD3	sul3	pAMR4	PD3	14.05	5.3	200000
404	pAMR4PD4	sul3	pAMR4	PD4	19.59	4.3	20000
405	pAMR4PD5	sul3	pAMR4	PD5	20.7	3.3	2000
406	pAMR5PD1	tetA_01	pAMR5	PD1	5.86	7.22	16600000
407	pAMR5PD2	tetA_01	pAMR5	PD2	10.51	6.22	1660000
408	pAMR5PD3	tetA_01	pAMR5	PD3	13.57	5.22	166000
409	pAMR5PD4	tetA_01	pAMR5	PD4	18.43	4.22	16600
410	pAMR5PD5	tetA_01	pAMR5	PD5	20.08	3.22	1660
411	pAMR3PD1	tetB	pAMR3	PD1	6.02	7.39	24600000
412	pAMR3PD2	tetB	pAMR3	PD2	9.2	6.39	2460000
413	pAMR3PD3	tetB	pAMR3	PD3	11.95	5.39	246000
414	pAMR3PD4	tetB	pAMR3	PD4	17.9	4.39	24600
415	pAMR3PD5	tetB	pAMR3	PD5	20.52	3.39	2460
416	pAMR5PD1	tetC_01	pAMR5	PD1	6.26	7.22	16600000
417	pAMR5PD2	tetC_01	pAMR5	PD2	11.18	6.22	1660000
418	pAMR5PD3	tetC_01	pAMR5	PD3	14.4	5.22	166000
419	pAMR5PD4	tetC_01	pAMR5	PD4	17.04	4.22	16600
420	pAMR5PD5	tetC_01	pAMR5	PD5	19.97	3.22	1660
421	pAMR3PD1	tetM	pAMR3	PD1	6	7.39	24600000
422	pAMR3PD2	tetM	pAMR3	PD2	9.6	6.39	2460000
423	pAMR3PD3	tetM	pAMR3	PD3	12.71	5.39	246000
424	pAMR3PD4	tetM	pAMR3	PD4	18.93	4.39	24600
425	pAMR3PD5	tetM	pAMR3	PD5	22.44	3.39	2460
426	pAMR3PD1	tetO	pAMR3	PD1	6.49	7.39	24600000
427	pAMR3PD2	tetO	pAMR3	PD2	9.88	6.39	2460000
428	pAMR3PD3	tetO	pAMR3	PD3	12.72	5.39	246000
429	pAMR3PD4	tetO	pAMR3	PD4	18.5	4.39	24600
430	pAMR3PD5	tetO	pAMR3	PD5	22.01	3.39	2460
431	pAMR3PD1	tetQ	pAMR3	PD1	5.86	7.39	24600000
432	pAMR3PD2	tetQ	pAMR3	PD2	9.17	6.39	2460000
433	pAMR3PD3	tetQ	pAMR3	PD3	11.8	5.39	246000
434	pAMR3PD4	tetQ	pAMR3	PD4	17.54	4.39	24600
435	pAMR3PD5	tetQ	pAMR3	PD5	20.29	3.39	2460
436	pAMR3PD1	tetW	pAMR3	PD1	6.05	7.39	24600000
437	pAMR3PD2	tetW	pAMR3	PD2	9.27	6.39	2460000
438	pAMR3PD3	tetW	pAMR3	PD3	11.9	5.39	246000
439	pAMR3PD4	tetW	pAMR3	PD4	17.66	4.39	24600
440	pAMR3PD5	tetW	pAMR3	PD5	20.35	3.39	2460
441	pAMR3PD1	tetX	pAMR3	PD1	6.65	7.39	24600000
442	pAMR3PD2	tetX	pAMR3	PD2	10.03	6.39	2460000
443	pAMR3PD3	tetX	pAMR3	PD3	12.88	5.39	246000
444	pAMR3PD4	tetX	pAMR3	PD4	19.28	4.39	24600
445	pAMR3PD5	tetX	pAMR3	PD5	22.69	3.39	2460
446	pAMR1PD1	tolC	pAMR1	PD1	6.18	7.37	23300000
447	pAMR1PD2	tolC	pAMR1	PD2	9.38	6.37	2330000
448	pAMR1PD3	tolC	pAMR1	PD3	12.58	5.37	233000
449	pAMR1PD4	tolC	pAMR1	PD4	17.54	4.37	23300
450	pAMR1PD5	tolC	pAMR1	PD5	20.64	3.37	2330
451	pAMR3PD1	vanA	pAMR3	PD1	6.04	7.39	24600000
452	pAMR3PD2	vanA	pAMR3	PD2	9.27	6.39	2460000
453	pAMR3PD3	vanA	pAMR3	PD3	11.91	5.39	246000
454	pAMR3PD4	vanA	pAMR3	PD4	17.96	4.39	24600
455	pAMR3PD5	vanA	pAMR3	PD5	20.29	3.39	2460
456	pAMR3PD1	vanB	pAMR3	PD1	6.3	7.39	24600000
457	pAMR3PD2	vanB	pAMR3	PD2	9.53	6.39	2460000
458	pAMR3PD3	vanB	pAMR3	PD3	12.35	5.39	246000
459	pAMR3PD4	vanB	pAMR3	PD4	17.98	4.39	24600
460	pAMR3PD5	vanB	pAMR3	PD5	21.62	3.39	2460
461	pAMR3PD1	vatA	pAMR3	PD1	6.19	7.39	24600000
462	pAMR3PD2	vatA	pAMR3	PD2	9.43	6.39	2460000
463	pAMR3PD3	vatA	pAMR3	PD3	12.22	5.39	246000
464	pAMR3PD4	vatA	pAMR3	PD4	18.13	4.39	24600
465	pAMR3PD5	vatA	pAMR3	PD5	21.44	3.39	2460
466	pAMR3PD1	vatB	pAMR3	PD1	5.87	7.39	24600000
467	pAMR3PD2	vatB	pAMR3	PD2	9.19	6.39	2460000
468	pAMR3PD3	vatB	pAMR3	PD3	11.91	5.39	246000
469	pAMR3PD4	vatB	pAMR3	PD4	17.59	4.39	24600
470	pAMR3PD5	vatB	pAMR3	PD5	20.91	3.39	2460

## Sheet: Table S3
Table S3. Flock average abundance of ARGs aggregated by class in faecal samples over the chicken flock production cycle.
Class	ARG/16S rRNA (mean) (SE) (x1,000)				p-value*		ARG/ngDNA (mean) (SE) (log10)				p-value*
	Overall	Day-old (4)	Mid-production (5)	End-production (6)	4 vs.5	5 vs 6	Overall	Day-old (1)	Mid production (2)	End production (3)	(1 vs. 2)	(2 vs. 3)
Glycopeptides	0.01 (0)	0.01 (0.01)	0.01 (0.01)	0.01 (0)	0.673	0.49	0.22 (0.05)	0.16 (0.08)	0.15 (0.08)	0.35 (0.1)	0.8	0.414
MLSBs	329.69 (23.01)	349.19 (43.61)	352.51 (45.03)	287.35 (28.99)	0.655	0.497	5.69 (0.06)	5.18 (0.16)	6.06 (0.04)	5.84 (0.05)	0.002	0.023
Polymyxins	30.45 (2.87)	44.35 (5.91)	11.2 (1.67)	35.81 (5.48)	<0.001	<0.001	4.41 (0.08)	3.97 (0.22)	4.47 (0.08)	4.77 (0.07)	0.078	0.002
Quinolones	4.2 (0.57)	4.78 (1.43)	3.05 (0.68)	4.77 (0.65)	0.386	0.033	3.12 (0.1)	2.24 (0.22)	3.52 (0.13)	3.61 (0.13)	0.015	0.627
Aminoglycosides	355.08 (17.49)	248.45 (25.44)	444.65 (35.6)	372.14 (24.9)	<0.001	0.04	5.8 (0.07)	5.07 (0.18)	6.3 (0.05)	6.02 (0.07)	<0.001	0.01
β- lactams	73.72 (5.05)	101.68 (12.7)	58.34 (5.4)	61.14 (5.21)	0.003	0.594	5.06 (0.07)	4.65 (0.17)	5.37 (0.06)	5.18 (0.07)	0.328	0.048
Fosfomycin	1.9 (1.62)	5.7 (4.86)	0 (0)	0 (0)	NC	NC	0.06 (0.03)	0.19 (0.09)	0 (0)	0 (0)	NC	NC
Phenicols	1.44 (0.17)	0.12 (0.04)	2.09 (0.36)	2.13 (0.33)	<0.001	0.84	2.17 (0.12)	0.54 (0.15)	3.33 (0.15)	2.66 (0.2)	<0.001	0.251
Sulfonamides	135.11 (6.66)	116.21 (11.68)	153.97 (12.77)	135.16 (9.73)	0.002	0.214	5.35 (0.08)	4.62 (0.2)	5.85 (0.07)	5.57 (0.07)	<0.001	0.009
Trimethoprim	2.82 (0.23)	3.21 (0.5)	2.24 (0.29)	3.01 (0.37)	0.277	0.127	3.37 (0.09)	2.65 (0.22)	3.75 (0.1)	3.71 (0.09)	0.491	0.947
Polypeptides	0.33 (0.09)	0.41 (0.25)	0.38 (0.1)	0.21 (0.08)	0.124	0.235	0.88 (0.1)	0.22 (0.11)	1.65 (0.19)	0.78 (0.16)	<0.001	0.009
Tetracyclines	229.49 (13.43)	165.11 (19.23)	268.2 (27.89)	255.17 (20.28)	0.006	0.584	5.53 (0.07)	4.79 (0.16)	6.01 (0.04)	5.81 (0.06)	<0.001	0.228
MDR	395.86 (21.08)	432.59 (42.44)	312.88 (19.82)	442.12 (41.34)	0.041	0.006	5.81 (0.08)	5.23 (0.2)	6.16 (0.05)	6.06 (0.06)	0.094	0.216
Overall	1,560 (62)	1,472 (102)	1,609 (116)	1,599 (103)	0.638	0.645	6.52 (0.06)	6.02 (0.14)	6.86 (0.05)	6.67 (0.06)	0.001	0.074
*p values derived from Wilcoxon signed rank tests; N/C= not calculated
	Not detected
	Increase
	Decrease
	Not change

## Sheet: Table S4
Table S4. Average (SE) values of ARGs/ngDNA (log10) and ARGs/16S rRNA in chicken faecal samples between baseline and intervention phases.
		ARGs/16S rRNA (mean) (SE) (x10,000)									ARGs/ngDNA (mean) (SE) (log10)
Gene	Class	Day-old			Mid production			End production			Day-old			Mid production			End production
		Baseline (n=47)	Intervention (n=36)		Baseline (n=47)	Intervention (n=36)		Baseline (n=47)	Intervention (n=36)		Baseline (n=47)	Intervention (n=36)		Baseline (n=47)	Intervention (n=36)		Baseline (n=47)	Intervention (n=36)
vanA	Glycopeptides	0	0		0	0		0	0		0	0		0	0		0	0
vanB	Glycopeptides	0 (0)	0.2 (0.12)		0.1 (0.1)	0.06 (0.03)		0.06 (0.03)	0.07 (0.03)		0 (0)	0.36 (0.18)		0.08 (0.08)	0.25 (0.14)		0.33 (0.14)	0.38 (0.16)
ermA	MLSB	34.13 (16.24)	29.76 (10.55)		125.43 (22.55)	106.37 (22.45)		73.42 (18.93)	46.65 (11.69)		1.78 (0.3)	2.26 (0.35)		3.99 (0.22)	4.23 (0.24)		3.15 (0.27)	3.39 (0.27)
ermB	MLSB	1,875 (495)	1,530 (352)		1,940 (243.8)	1,891 (514)		1,677 (233.9)	1,516 (234)		4.43 (0.24)	4.84 (0.29)		5.8 (0.05)	5.81 (0.07)		5.55 (0.09)	5.57 (0.06)
ermC	MLSB	491.79 (158.47)	395.28 (134.21)		907.67 (272.49)	419.51 (114.28)		357.13 (87.96)	236.63 (76.3)		3.2 (0.32)	3.48 (0.38)		4.98 (0.1)	4.84 (0.12)		4.38 (0.17)	4.46 (0.09)
InuA-01	MLSB	862.87 (230.38)	685.9 (170.01)		392.52 (79.54)	408.05 (133.96)		406.86 (143.95)	268.15 (98.07)		3.8 (0.25)	4.02 (0.33)		4.91 (0.08)	4.9 (0.11)		4.51 (0.1)	4.52 (0.08)
macB	MLSB	454.07 (67.28)	402.46 (89.52)		83.07 (11.45)	108.54 (27.32)		327.69 (58.54)	263.43 (41.12)		3.86 (0.27)	4.19 (0.34)		4.44 (0.08)	4.38 (0.17)		4.7 (0.11)	4.76 (0.09)
mefA10	MLSB	14.34 (4.91)	65.48 (30.36)		186.78 (31.06)	140.26 (24.14)		140.68 (15.38)	136.82 (29.27)		1.83 (0.28)	2.46 (0.37)		4.77 (0.06)	4.75 (0.11)		4.51 (0.12)	4.47 (0.1)
mefA3	MLSB	11.57 (4.16)	54.1 (28.34)		153.12 (24.88)	107.49 (17.22)		115.05 (11.74)	112.1 (25.27)		1.71 (0.27)	2.46 (0.35)		4.68 (0.06)	4.63 (0.11)		4.43 (0.12)	4.36 (0.1)
vatA	MLSB	0	0		0	0		0	0		0	0		0	0		0	0
vatB	MLSB	0	0		0	0		0	0		0	0		0	0		0	0
arnA	Polymyxins	397.36 (62.43)	359.59 (77.95)		94.27 (12.92)	118.85 (31.74)		390.57 (87.27)	299.18 (52.46)		3.76 (0.28)	4.16 (0.33)		4.49 (0.07)	4.4 (0.16)		4.73 (0.1)	4.81 (0.09)
mcr-1	Polymyxins	76.49 (32.59)	44.14 (19.52)		3.85 (1.2)	11.27 (4.47)		10.07 (4.92)	3.36 (1.6)		1.81 (0.3)	2.34 (0.31)		1.88 (0.23)	2.12 (0.3)		1.14 (0.25)	0.99 (0.27)
mcr-2	Polymyxins	0	0		0	0		0	0		0	0		0	0		0	0
mcr-3	Polymyxins	0 (0)	0.18 (0.18)		0	0		0	0		0 (0)	0.11 (0.11)		0	0		0	0
mcr-4	Polymyxins	0	0		0	0		0	0		0	0		0	0		0	0
qnrA	Quinolones	0.13 (0.09)	0.01 (0.01)		0.11 (0.08)	1.68 (1.48)		0.52 (0.35)	0.36 (0.34)		0.21 (0.12)	0.07 (0.07)		0.26 (0.13)	0.49 (0.21)		0.5 (0.18)	0.16 (0.11)
qnrB	Quinolones	28.36 (16.77)	20.98 (13.72)		0.53 (0.18)	0.56 (0.29)		0.65 (0.28)	0.59 (0.21)		1.42 (0.28)	1.63 (0.32)		0.89 (0.2)	0.65 (0.21)		0.81 (0.21)	0.81 (0.22)
qnrC	Quinolones	0 (0)	0.1 (0.1)		0 (0)	0.05 (0.05)		0.18 (0.18)	0 (0)		0 (0)	0.1 (0.1)		0 (0)	0.09 (0.09)		0.08 (0.08)	0 (0)
qnrS	Quinolones	34.18 (15.7)	7.31 (4.06)		26.17 (4.83)	32.94 (14.11)		48.76 (8.93)	43.69 (9.59)		1.71 (0.29)	1.58 (0.31)		3.59 (0.16)	3.34 (0.22)		3.49 (0.21)	3.7 (0.14)
aac(3')-Ii(acde)	Aminoglycosides	186.39 (49.46)	158.69 (50.19)		155.72 (17.86)	232.96 (44.17)		142.15 (20.86)	134.36 (24.83)		3 (0.32)	3.65 (0.32)		4.72 (0.08)	4.95 (0.11)		4.28 (0.17)	4.45 (0.1)
aac(6')-aph(2'')	Aminoglycosides	444.5 (105.67)	353.39 (80.61)		875.08 (146.03)	725.54 (147.56)		561.02 (91.47)	363.92 (49.71)		3.71 (0.26)	3.86 (0.35)		5.37 (0.07)	5.42 (0.08)		4.99 (0.1)	4.98 (0.07)
aac(6')-lb	Aminoglycosides	25.94 (8.26)	43.73 (15.76)		71.87 (8.58)	114.78 (25.5)		74.42 (14.96)	54.53 (12.12)		2.21 (0.3)	2.78 (0.32)		4.36 (0.1)	4.54 (0.18)		3.76 (0.24)	3.91 (0.17)
aac(6')-Ii	Aminoglycosides	32.01 (12.06)	7.77 (3.18)		1.44 (0.46)	3.83 (2.53)		6.4 (2.98)	1.93 (0.82)		1.79 (0.26)	1.93 (0.31)		1.49 (0.22)	1.8 (0.25)		1.42 (0.26)	1.03 (0.25)
aac(6')-IIa	Aminoglycosides	7.14 (1.7)	16.83 (6.32)		43.35 (9.29)	69.79 (12.44)		28.73 (6.61)	23.7 (4.19)		1.72 (0.28)	1.87 (0.35)		3.97 (0.13)	4.4 (0.16)		2.97 (0.26)	3.36 (0.22)
aadA	Aminoglycosides	312.81 (44.37)	213.22 (52.45)		293.64 (21.56)	422.37 (66.14)		362.03 (45.96)	298.54 (32.22)		3.64 (0.3)	4.02 (0.3)		5.07 (0.08)	5.32 (0.11)		4.86 (0.11)	4.94 (0.08)
aadE	Aminoglycosides	262.02 (115.41)	160.64 (38.74)		425.16 (70.75)	410.52 (75.05)		378.07 (49.14)	248.68 (37.47)		3.09 (0.3)	3.54 (0.34)		5.11 (0.07)	5.23 (0.09)		4.91 (0.1)	4.81 (0.08)
aadE-like	Aminoglycosides	46.23 (20.46)	155.38 (39.67)		540.65 (80.98)	293.25 (48.68)		466.94 (101.84)	477.5 (105.04)		1.78 (0.28)	2.83 (0.39)		5.1 (0.08)	4.98 (0.11)		4.72 (0.13)	4.74 (0.13)
aph(2'')-lb	Aminoglycosides	0.83 (0.56)	4.53 (3.74)		3.32 (1.39)	1.02 (0.32)		1.54 (0.55)	0.86 (0.31)		0.31 (0.15)	0.8 (0.24)		1.58 (0.24)	1.58 (0.27)		0.96 (0.21)	0.73 (0.21)
aph(2'')-l(de)	Aminoglycosides	2.46 (1.02)	4.2 (1.85)		21.23 (4.84)	20.65 (4.56)		18.6 (7.71)	10.78 (2.63)		0.74 (0.23)	1.2 (0.3)		3.31 (0.19)	3.48 (0.25)		2.32 (0.26)	2.48 (0.28)
aph(3')-I(ac)	Aminoglycosides	286.06 (71.4)	343.49 (82.44)		357.57 (51.98)	403.1 (88.48)		303.25 (47.18)	199.92 (26.4)		3.45 (0.28)	4.25 (0.22)		5.09 (0.09)	5.25 (0.12)		4.72 (0.13)	4.7 (0.1)
aph(3')-III	Aminoglycosides	200.97 (63.6)	198.99 (41.7)		550.07 (68.08)	339.6 (53.08)		472.59 (80.23)	469.96 (99.35)		3.31 (0.27)	3.86 (0.3)		5.24 (0.07)	5.17 (0.1)		4.91 (0.12)	4.9 (0.1)
spc	Aminoglycosides	96.02 (43.08)	86.79 (20.28)		340.45 (53.68)	366.05 (70.15)		338.21 (47.64)	229.86 (32.35)		2.71 (0.3)	3.07 (0.36)		5.03 (0.08)	5.2 (0.09)		4.83 (0.11)	4.78 (0.08)
strB	Aminoglycosides	494.39 (80.68)	531.55 (81.68)		523.22 (37.23)	658.06 (65.72)		656.4 (66.37)	491.64 (35.27)		3.99 (0.27)	4.59 (0.29)		5.34 (0.09)	5.54 (0.11)		5.21 (0.11)	5.21 (0.09)
sat4	Aminoglycosides	150.09 (55.92)	122.54 (29.05)		359.21 (51.09)	234.13 (35.28)		268.84 (38.75)	248.18 (49.98)		2.97 (0.28)	3.52 (0.32)		5.05 (0.07)	5.03 (0.1)		4.72 (0.12)	4.71 (0.09)
blaACC	β- lactams	0	0		0	0		0	0		0	0		0	0		0	0
blaAMPC	β- lactams	206.53 (34.6)	210.88 (41.48)		45.3 (6.19)	57.51 (13.99)		204.84 (38.86)	159.03 (28.05)		3.45 (0.28)	3.95 (0.32)		4.16 (0.08)	4.09 (0.16)		4.45 (0.11)	4.49 (0.1)
blaCMY1MOX	β- lactams	0	0		0	0		0	0		0	0		0	0		0	0
blaCMY2	β- lactams	5.9 (3.98)	40.69 (28.24)		1.39 (0.63)	0.87 (0.42)		1.76 (0.9)	2.26 (1.19)		0.6 (0.21)	1.67 (0.34)		0.68 (0.21)	0.59 (0.22)		0.53 (0.2)	0.76 (0.24)
blaCTXM	β- lactams	110.55 (54.35)	66.83 (21.13)		8.38 (2.5)	18.73 (5.7)		30.19 (9.52)	40.59 (14.08)		1.64 (0.33)	2.44 (0.36)		2.19 (0.27)	3.12 (0.28)		2.62 (0.26)	2.51 (0.33)
blaDHA	β- lactams	34.41 (12.78)	55.48 (37.4)		64.44 (10.16)	68.62 (18.61)		46.05 (12.45)	25.34 (5.74)		1.75 (0.31)	1.99 (0.34)		4.08 (0.17)	3.98 (0.21)		3.14 (0.28)	3.21 (0.24)
blaGES	β- lactams	0	0		0	0		0	0		0	0		0	0		0	0
blaPER-1	β- lactams	0.08 (0.08)	0 (0)		0 (0)	0.01 (0.01)		0 (0)	0.01 (0.01)		0.08 (0.08)	0 (0)		0 (0)	0.07 (0.07)		0 (0)	0.07 (0.07)
blaPSE	β- lactams	74.33 (22.87)	27.84 (7.26)		247.8 (42.23)	241.75 (49.29)		178 (27.75)	151.59 (32.62)		2.38 (0.32)	2.28 (0.37)		4.87 (0.09)	4.89 (0.17)		4.26 (0.21)	4.46 (0.1)
blaSHV	β- lactams	66.14 (19.29)	24.71 (7.06)		0.89 (0.64)	0.18 (0.11)		0.09 (0.04)	0.36 (0.24)		2.19 (0.31)	2.49 (0.35)		0.45 (0.18)	0.42 (0.18)		0.25 (0.12)	0.33 (0.16)
blaTEM	β- lactams	359.76 (180.09)	251.95 (127.35)		26.46 (3.19)	37.11 (8.78)		92.25 (16.75)	60.19 (9.93)		3.4 (0.23)	3.9 (0.22)		3.95 (0.08)	3.94 (0.13)		4.1 (0.11)	4.14 (0.09)
blaZ	β- lactams	116.75 (39.01)	56.57 (23.34)		25.3 (7.97)	8.42 (3.36)		15.02 (6.53)	3.24 (0.91)		2.58 (0.28)	2.85 (0.32)		2.83 (0.24)	2.45 (0.28)		1.58 (0.25)	1.5 (0.27)
cblA	β- lactams	1.1 (0.83)	40.57 (18.57)		10.15 (2.47)	6.71 (2.35)		8.71 (5.05)	13 (10.05)		0.27 (0.15)	0.94 (0.33)		2.37 (0.27)	1.85 (0.34)		0.99 (0.27)	0.53 (0.23)
cepA	β- lactams	0.08 (0.08)	7.47 (4.66)		1.97 (0.82)	2.1 (1.14)		2.25 (1.24)	1.72 (0.9)		0.08 (0.08)	0.4 (0.23)		0.9 (0.22)	1.28 (0.28)		0.61 (0.21)	0.72 (0.23)
cepA2	β- lactams	0.32 (0.25)	3.08 (2.41)		0.93 (0.55)	0.68 (0.33)		2.28 (2.08)	0.13 (0.09)		0.16 (0.12)	0.43 (0.21)		0.75 (0.21)	0.75 (0.24)		0.41 (0.18)	0.17 (0.12)
cfxA	β- lactams	0.45 (0.3)	1.63 (1.52)		68.51 (12.7)	22.16 (4.94)		39.97 (17.91)	43 (15.69)		0.26 (0.15)	0.36 (0.17)		3.94 (0.17)	3.53 (0.23)		2.54 (0.29)	2.93 (0.3)
fox5	β- lactams	0.03 (0.02)	0.15 (0.14)		0.01 (0.01)	0.01 (0.01)		0.01 (0.01)	0 (0)		0.23 (0.11)	0.26 (0.15)		0.11 (0.08)	0.08 (0.08)		0.06 (0.06)	0 (0)
femA	β- lactams	0	0		0	0		0	0		0	0		0	0		0	0
mecA	β- lactams	136.12 (52.36)	103.82 (33.91)		124.9 (34.72)	62.38 (21.71)		55.44 (24.86)	25.38 (8.5)		2.35 (0.31)	2.74 (0.38)		4.01 (0.16)	3.75 (0.22)		2.6 (0.28)	2.52 (0.29)
fosB	Fosfomycin	15.95 (15.63)	110.53 (110.5)		0	0		0	0		0.19 (0.13)	0.18 (0.13)		0	0		0	0
fosX	Fosfomycin	0	0		0	0		0	0		0	0		0	0		0	0
cat	Phenicols	0.76 (0.4)	1.69 (0.74)		26.56 (5.75)	13.47 (3.2)		18.43 (3.97)	24.97 (5.49)		0.32 (0.16)	0.82 (0.26)		3.54 (0.16)	3.05 (0.27)		2.6 (0.27)	2.74 (0.3)
fexA-1	Phenicols	0	0		0	0		0	0		0	0		0	0		0	0
sul1	Sulfonamides	374.9 (66.44)	353.48 (91.84)		498.78 (50.18)	703.2 (89.32)		476.46 (74.64)	373.76 (53.18)		3.74 (0.28)	4.27 (0.29)		5.26 (0.09)	5.46 (0.18)		4.88 (0.16)	4.95 (0.11)
sul2	Sulfonamides	361.7 (51.36)	325.53 (55.65)		527.45 (38.24)	698.76 (121.81)		444.47 (40.11)	401.83 (44.96)		3.87 (0.28)	4.2 (0.34)		5.34 (0.09)	5.48 (0.14)		5.03 (0.13)	5.08 (0.1)
sul3	Sulfonamides	548.22 (123.08)	322.89 (97.23)		284.56 (37.56)	436.59 (97.45)		566.45 (104.55)	398.7 (61.07)		3.48 (0.33)	3.78 (0.36)		4.96 (0.08)	4.96 (0.19)		4.86 (0.12)	4.93 (0.08)
dfrA	Trimethoprim	0.02 (0.02)	0.24 (0.13)		0.06 (0.04)	0.12 (0.05)		0.17 (0.14)	0 (0)		0.13 (0.09)	0.43 (0.18)		0.3 (0.13)	0.56 (0.19)		0.18 (0.1)	0 (0)
dfrF	Trimethoprim	5.83 (4.18)	15.04 (5)		19.59 (4.11)	13.29 (3.01)		9.53 (3.21)	13.33 (3.74)		0.62 (0.21)	1.82 (0.33)		3.49 (0.14)	3.15 (0.25)		2.19 (0.25)	2.22 (0.29)
folA	Trimethoprim	25.67 (6.29)	17.65 (3.87)		4.75 (0.82)	6.37 (2)		21.12 (4.97)	15.74 (2.7)		2.17 (0.28)	2.84 (0.31)		2.75 (0.2)	2.75 (0.24)		3.25 (0.18)	3.4 (0.16)
bacA	Polypeptides	0	0		0	0		0	0		0	0		0	0		0	0
bacA1	Polypeptides	0.1 (0.1)	8.87 (5.44)		2.66 (1.01)	2.27 (1.29)		2.09 (1.24)	1.92 (0.9)		0.08 (0.08)	0.41 (0.23)		1.03 (0.23)	1.28 (0.28)		0.69 (0.22)	0.79 (0.24)
bacA2	Polypeptides	0 (0)	0.35 (0.35)		2.22 (0.74)	0.07 (0.04)		0.12 (0.12)	0.04 (0.04)		0 (0)	0.12 (0.12)		1.22 (0.24)	0.36 (0.15)		0.09 (0.09)	0.07 (0.07)
tetA-01	Tetracyclines	0	0		0	0		0	0		0	0		0	0		0	0
tetB	Tetracyclines	37.42 (14.09)	10.73 (3.02)		4.58 (1.04)	5.87 (1.34)		9.75 (1.61)	20.12 (6.73)		2.25 (0.27)	2.33 (0.31)		2.64 (0.21)	2.72 (0.26)		2.98 (0.19)	2.7 (0.28)
tetC-01	Tetracyclines	17.43 (6.48)	9.59 (3.43)		14.88 (4.77)	13.37 (3.02)		19.43 (3.71)	36.63 (12.93)		1.64 (0.29)	2.03 (0.32)		3.39 (0.12)	3.05 (0.23)		3.37 (0.15)	3.29 (0.19)
tetM	Tetracyclines	1,449 (280)	823 (138.6)		1,084 (157)	1,231 (271)		1,167 (146)	863.7 (167.4)		4.52 (0.19)	4.68 (0.27)		5.56 (0.06)	5.67 (0.07)		5.4 (0.08)	5.35 (0.06)
tetO	Tetracyclines	126.89 (40.38)	199.98 (75.46)		211.2 (26.89)	139.99 (23.35)		231.35 (39.75)	229.16 (88.91)		2.63 (0.28)	3.4 (0.33)		4.82 (0.06)	4.75 (0.09)		4.62 (0.12)	4.55 (0.1)
tetQ	Tetracyclines	16.93 (10.07)	130.15 (49.23)		745.84 (112.68)	396.71 (71.32)		452.01 (105.83)	719.99 (182.94)		0.82 (0.25)	1.83 (0.4)		5.25 (0.09)	5.07 (0.14)		4.53 (0.21)	4.7 (0.2)
tetW	Tetracyclines	97.92 (57.69)	354.1 (82.64)		719.52 (90.2)	767.31 (245.51)		715.81 (97.33)	624.51 (107.53)		2.2 (0.3)	3.41 (0.38)		5.34 (0.05)	5.39 (0.07)		5.08 (0.11)	5.1 (0.08)
tetX	Tetracyclines	0	0		0	0		0	0		0	0		0	0		0	0
acrA	MDR	429.65 (66.32)	456.75 (96.09)		122.8 (16.24)	143.49 (33.57)		441.56 (81.21)	336.47 (54.34)		3.82 (0.28)	4.29 (0.32)		4.6 (0.08)	4.49 (0.17)		4.8 (0.11)	4.86 (0.09)
acrB	MDR	152.53 (27.21)	155.56 (35.19)		26.82 (3.89)	32.67 (8.01)		101.71 (17.84)	77.72 (11.98)		3.28 (0.29)	3.79 (0.31)		3.93 (0.08)	3.73 (0.21)		4.11 (0.14)	4.24 (0.1)
acrF	MDR	316.43 (49.08)	301.52 (63.29)		69.93 (9.09)	87.89 (20.15)		262.17 (45.04)	210.06 (32.88)		3.63 (0.29)	4.09 (0.33)		4.37 (0.08)	4.31 (0.16)		4.58 (0.11)	4.66 (0.09)
cfr	MDR	78.47 (27.45)	81.11 (39.74)		267.28 (68.38)	156.08 (56.75)		112.24 (28.39)	62.08 (18.53)		2.31 (0.32)	2.12 (0.39)		4.24 (0.21)	4.01 (0.3)		3.38 (0.27)	3.53 (0.26)
cfr2	MDR	46.46 (16.08)	73.15 (35.59)		166.42 (46.28)	101.74 (43.45)		57.32 (13.59)	35.41 (14)		2.13 (0.3)	2.29 (0.35)		4.04 (0.19)	3.85 (0.27)		3.3 (0.23)	3.24 (0.25)
cmr	MDR	0.24 (0.11)	2.68 (1.81)		8.51 (1.46)	8.62 (2.59)		11.41 (3.9)	7.82 (2.05)		0.37 (0.16)	0.61 (0.24)		2.98 (0.19)	3.15 (0.2)		2.17 (0.25)	2.24 (0.28)
floR	MDR	414.55 (50.38)	329.55 (52.99)		637.91 (53.65)	721.16 (90.81)		637.98 (87.3)	558.4 (62.16)		3.81 (0.3)	4.3 (0.32)		5.41 (0.07)	5.55 (0.11)		5.16 (0.11)	5.19 (0.09)
mdtF	MDR	824.51 (125.53)	831.28 (174.47)		253.81 (31.74)	268.19 (61.11)		845.42 (181.01)	590.42 (87.01)		4.03 (0.3)	4.53 (0.33)		4.92 (0.07)	4.84 (0.12)		5.06 (0.1)	5.13 (0.09)
mdtL	MDR	567.46 (96.82)	690.5 (151.28)		137.79 (18.5)	162.95 (41.18)		516.61 (123.54)	365.16 (55.59)		3.81 (0.3)	4.37 (0.35)		4.64 (0.08)	4.53 (0.17)		4.85 (0.1)	4.9 (0.09)
mdtO	MDR	512.65 (79.94)	527.77 (115.42)		141.4 (18.41)	164.33 (42.17)		553.85 (100.58)	449.24 (75.99)		3.83 (0.29)	4.33 (0.32)		4.66 (0.08)	4.53 (0.17)		4.91 (0.1)	4.96 (0.09)
mfsA	MDR	7.07 (3.86)	40.64 (12.62)		117.05 (15.45)	80.8 (14.14)		120.54 (19.07)	174.56 (37.24)		1.03 (0.25)	2.13 (0.37)		4.52 (0.07)	4.32 (0.17)		4.13 (0.19)	4.3 (0.16)
oprD	MDR	0.01 (0.01)	0.13 (0.13)		0.02 (0.01)	0.02 (0.02)		0.06 (0.03)	0 (0)		0.12 (0.08)	0.08 (0.08)		0.21 (0.1)	0.15 (0.1)		0.25 (0.12)	0.07 (0.07)
oqxA	MDR	1.83 (0.73)	0.74 (0.34)		0.03 (0.03)	0 (0)		0	0		0.87 (0.22)	0.84 (0.25)		0.07 (0.07)	0 (0)		0	0
oqxB	MDR	47.44 (15.24)	15.84 (4.32)		0.7 (0.53)	0.14 (0.08)		0.04 (0.03)	0.16 (0.09)		2.21 (0.3)	2.41 (0.32)		0.48 (0.17)	0.47 (0.18)		0.18 (0.1)	0.43 (0.16)
qacA	MDR	0 (0)	0 (0)		0 (0)	0.07 (0.07)		0 (0)	0.44 (0.32)		0 (0)	0 (0)		0 (0)	0.09 (0.09)		0 (0)	0.19 (0.13)
qacC	MDR	6.6 (2.42)	2.06 (1.43)		0 (0)	0.04 (0.04)		0	0		0.84 (0.24)	0.52 (0.22)		0 (0)	0.09 (0.09)		0	0
qacE	MDR	519.45 (95.21)	622.23 (209.63)		1,004 (97)	1,046 (108)		899.89 (150.89)	714.7 (98)		3.86 (0.29)	4.52 (0.27)		5.56 (0.08)	5.74 (0.11)		5.2 (0.12)	5.24 (0.1)
tolC	MDR	194.69 (31.18)	196.3 (40.22)		37.48 (5.2)	45.6 (11.12)		171.77 (32.09)	133.66 (22.16)		3.45 (0.28)	3.93 (0.32)		4.08 (0.08)	3.96 (0.19)		4.37 (0.11)	4.44 (0.1)
cmlA1-01	MDR	154.94 (34.34)	64.49 (12.84)		109.43 (11.34)	145.29 (28.17)		146.37 (21.8)	107.42 (13.75)		3.2 (0.29)	3.44 (0.31)		4.62 (0.09)	4.74 (0.12)		4.29 (0.19)	4.48 (0.08)
Key
	Not detected
	Increase
	Decrease
	Not change
